# Supplementary material for: 2,6-Diphenyl-4-(2-thien­yl)-1,4-dihydro­pyridine-3,5-dicarbonitrile
Source: Acta Crystallogr Sect E Struct Rep Online. 2009 Aug 26;65(Pt 9):o2246. doi: 10.1107/S1600536809033339 (PMC2970109; doi:10.1107/S1600536809033339)
Supplement: Supplementary file 1 [file e-65-o2246-sup1.cif]

##############################################################################
###                                                                        ###
###        Electronic paper (Acta Crystallographica Section E)             ###
###                                                                        ###
##############################################################################
#                                                                            #
# This CIF contains the data in a paper accepted for publication in Acta     #
# Crystallographica Section E. It conforms to the requirements of Notes      #
# for Authors for Section E, and has been peer reviewed under the auspices   #
# of the IUCr Commission on Journals.                                        #
#                                                                            #
# Full details of the Crystallographic Information File format               #
# are given in the paper "The Crystallographic Information File (CIF):       #
# a New Standard Archive File for Crystallography" by S. R. Hall, F. H.      #
# Allen and I. D. Brown [Acta Cryst. (1991), A47, 655-685].                  #
#                                                                            #
# The current version of the core CIF dictionary is obtainable from          #
# ftp://ftp.iucr.org/pub/cif_core.dic. The current version number is 2.4.    #
#                                                                            #
# Software is freely available for graphical display of the structure(s) in  #
# this CIF.  For information consult the CIF home page http://www.iucr.org/  #
# cif/home.html                                                              #
#                                                                            #
# This file may be used for bona fide research purposes within the           #
# scientific community so long as proper attribution is given to the journal # 
# article from which it was obtained.                                        #
#                                                                            #
##############################################################################
                                             
data_global
_audit_creation_method     'from SHELXL97 CIF and IUCr SHELXL97-template'
_journal_date_recd_electronic     2009-08-10
_journal_date_accepted     2009-08-21
_journal_name_full     'Acta Crystallographica, Section E'
_journal_year     2009
_journal_volume     65
_journal_issue      9
_journal_page_first     o2246
_journal_page_last     o2246
_journal_paper_category     QO
_journal_coeditor_code     HK2755
_publ_contact_author_name     'Xiao-Tong Zhu'
_publ_contact_author_address
;
Department of Chemistry,
Xuzhou Medical College,
Jiangsu 221004
People's Republic of China
;
_publ_contact_author_email     laotu2001@263.net
_publ_contact_author_fax     86-516-83403163
_publ_contact_author_phone     86-516-83500065
_publ_section_title
;
2,6-Diphenyl-4-(2-thienyl)-1,4-dihydropyridine-3,5-dicarbonitrile
;
loop_
    _publ_author_name
    _publ_author_address
    'Xiao-Tong Zhu'
;
Department of Chemistry,
Xuzhou Medical College,
Jiangsu 221004
People's Republic of China
;
    'Ge Zhang'
;
College of Chemistry and Chemical Engineering,
Xuzhou Normal University,
Xuzhou 221116
People's Republic of China
;
    'Ning Ma'
;
College of Chemistry and Chemical Engineering,
Xuzhou Normal University,
Xuzhou 221116
People's Republic of China
;
data_I
_chemical_name_systematic
;
2,6-Diphenyl-4-(2-thienyl)-1,4-dihydropyridine-3,5-dicarbonitrile
;
_chemical_name_common     ?
_chemical_formula_moiety     'C23 H15 N3 S'
_chemical_formula_sum     'C23 H15 N3 S'
_chemical_formula_iupac     'C23 H15 N3 S'
_chemical_formula_weight     365.44
_chemical_melting_point     ?
_symmetry_cell_setting     triclinic
_symmetry_space_group_name_H-M     'P -1'
_symmetry_space_group_name_Hall     '-P 1'
loop_
    _symmetry_equiv_pos_as_xyz
    'x, y, z'
    '-x, -y, -z'
_cell_length_a     11.2726(14)
_cell_length_b     11.8903(15)
_cell_length_c     14.5544(17)
_cell_angle_alpha     86.571(2)
_cell_angle_beta     88.755(2)
_cell_angle_gamma     81.2490(10)
_cell_volume     1924.5(4)
_cell_formula_units_Z     4
_cell_measurement_reflns_used     2139
_cell_measurement_theta_min     2.29
_cell_measurement_theta_max     24.932
_cell_measurement_temperature     298(2)
_exptl_crystal_description     block
_exptl_crystal_colour     yellow
_exptl_crystal_size_max     0.40
_exptl_crystal_size_mid     0.31
_exptl_crystal_size_min     0.30
_exptl_crystal_density_diffrn     1.261
_exptl_crystal_density_meas     ?
_exptl_crystal_density_method     'not measured'
_exptl_crystal_F_000     760
_exptl_absorpt_coefficient_mu     0.180
_exptl_absorpt_correction_type     multi-scan
_exptl_absorpt_process_details     '(SADABS; Bruker, 2001)'
_exptl_absorpt_correction_T_min     0.9316
_exptl_absorpt_correction_T_max     0.9481
_exptl_special_details
;
;
_diffrn_ambient_temperature     298(2)
_diffrn_radiation_type     MoK\a
_diffrn_radiation_wavelength     0.71073
_diffrn_radiation_source     'fine-focus sealed tube'
_diffrn_radiation_monochromator     graphite
_diffrn_measurement_device_type     'Bruker SMART CCD area-detector'
_diffrn_measurement_method     '\f and \w'
_diffrn_detector_area_resol_mean     ?
_diffrn_reflns_number     10076
_diffrn_reflns_av_R_equivalents     0.0262
_diffrn_reflns_av_sigmaI/netI     0.0671
_diffrn_reflns_theta_min     1.74
_diffrn_reflns_theta_max     25.01
_diffrn_reflns_theta_full     25.01
_diffrn_measured_fraction_theta_max     0.978
_diffrn_measured_fraction_theta_full     0.978
_diffrn_reflns_limit_h_min     -8
_diffrn_reflns_limit_h_max     13
_diffrn_reflns_limit_k_min     -12
_diffrn_reflns_limit_k_max     14
_diffrn_reflns_limit_l_min     -15
_diffrn_reflns_limit_l_max     17
_diffrn_standards_number     ?
_diffrn_standards_interval_count     ?
_diffrn_standards_interval_time     ?
_diffrn_standards_decay_%     ?
_refine_special_details
;
Refinement of <i>F</i>^2^ against ALL reflections. The weighted <i>R</i>-factor
<i>wR</i> and goodness of fit <i>S</i> are based on <i>F</i>^2^, conventional
<i>R</i>-factors <i>R</i> are based on <i>F</i>, with <i>F</i> set to zero for
negative <i>F</i>^2^. The threshold expression of <i>F</i>^2^ >
\s(<i>F</i>^2^) is used only for calculating <i>R</i>-factors(gt) <i>etc</i>.
and is not relevant to the choice of reflections for refinement.
<i>R</i>-factors based on <i>F</i>^2^ are statistically about twice as large
as those based on <i>F</i>, and <i>R</i>- factors based on ALL data will be
even larger.
;
_reflns_number_total     6647
_reflns_number_gt     3520
_reflns_threshold_expression     I>2\s(I)
_refine_ls_structure_factor_coef     Fsqd
_refine_ls_matrix_type     full
_refine_ls_R_factor_all     0.1233
_refine_ls_R_factor_gt     0.0676
_refine_ls_wR_factor_gt     0.1736
_refine_ls_wR_factor_ref     0.1992
_refine_ls_goodness_of_fit_ref     1.070
_refine_ls_restrained_S_all     1.070
_refine_ls_number_reflns     6647
_refine_ls_number_parameters     524
_refine_ls_number_restraints     0
_refine_ls_hydrogen_treatment     constr
_refine_ls_weighting_scheme     calc
_refine_ls_weighting_details
                 'calc w=1/[\s^2^(Fo^2^)+(0.0913P)^2^] where P=(Fo^2^+2Fc^2^)/3'
_atom_sites_solution_hydrogens     geom
_atom_sites_solution_primary     direct
_atom_sites_solution_secondary     difmap
_refine_ls_shift/su_max     0.001
_refine_ls_shift/su_mean     0.000
_refine_diff_density_max     0.574
_refine_diff_density_min     -0.501
_refine_ls_extinction_method     none
_refine_ls_extinction_coef     ?
loop_
    _atom_type_symbol
    _atom_type_description
    _atom_type_scat_dispersion_real
    _atom_type_scat_dispersion_imag
    _atom_type_scat_source
    'C' 'C' 0.0033 0.0016
                         'International Tables Vol C Tables 4.2.6.8 and 6.1.1.4'
    'H' 'H' 0.0000 0.0000
                         'International Tables Vol C Tables 4.2.6.8 and 6.1.1.4'
    'N' 'N' 0.0061 0.0033
                         'International Tables Vol C Tables 4.2.6.8 and 6.1.1.4'
    'S' 'S' 0.1246 0.1234
                         'International Tables Vol C Tables 4.2.6.8 and 6.1.1.4'
_computing_data_collection     'SMART (Bruker, 2001)'
_computing_cell_refinement     'SAINT (Bruker, 2001)'
_computing_data_reduction     'SAINT (Bruker, 2001)'
_computing_structure_solution     'SHELXS97 (Sheldrick, 2008)'
_computing_structure_refinement     'SHELXL97 (Sheldrick, 2008)'
_computing_molecular_graphics     'SHELXTL (Sheldrick, 2008)'
_computing_publication_material     'SHELXTL (Sheldrick, 2008)'
loop_
    _atom_site_type_symbol
    _atom_site_label
    _atom_site_fract_x
    _atom_site_fract_y
    _atom_site_fract_z
    _atom_site_U_iso_or_equiv
    _atom_site_adp_type
    _atom_site_calc_flag
    _atom_site_refinement_flags
    _atom_site_occupancy
    _atom_site_disorder_assembly
    _atom_site_disorder_group
    S S1 1.15432(13) 0.07649(11) 1.06543(10) 0.0921(5) Uani d . 1 . .
    S S2 0.4086(13) 0.1479(9) 0.7278(7) 0.133(4) Uani d P 0.314(15) A 1
    S S2' 0.4830(7) 0.0834(5) 0.5978(5) 0.131(2) Uani d P 0.686(15) A 2
    N N1 0.8726(3) 0.2896(2) 0.94731(17) 0.0443(7) Uani d . 1 . .
    H H1 0.8320 0.2821 0.8993 0.053 Uiso calc R 1 . .
    N N2 0.8246(3) 0.2069(3) 1.2711(2) 0.0662(9) Uani d . 1 . .
    N N3 1.2341(3) 0.4398(3) 0.9984(2) 0.0646(9) Uani d . 1 . .
    N N4 0.6938(3) 0.2732(2) 0.44938(17) 0.0507(8) Uani d . 1 . .
    H H4 0.7373 0.2546 0.4018 0.061 Uiso calc R 1 . .
    N N5 0.7532(3) 0.2538(3) 0.7749(2) 0.0673(10) Uani d . 1 . .
    N N6 0.2860(3) 0.4465(3) 0.4966(2) 0.0709(10) Uani d . 1 . .
    C C1 0.8299(3) 0.2556(3) 1.0316(2) 0.0402(8) Uani d . 1 . .
    C C2 0.8961(3) 0.2574(3) 1.1076(2) 0.0407(8) Uani d . 1 . .
    C C3 1.0226(3) 0.2887(3) 1.1043(2) 0.0428(8) Uani d . 1 . .
    H H3 1.0246 0.3478 1.1480 0.051 Uiso calc R 1 . .
    C C4 1.0467(3) 0.3400(3) 1.0091(2) 0.0418(8) Uani d . 1 . .
    C C5 0.9770(3) 0.3352(3) 0.9359(2) 0.0429(8) Uani d . 1 . .
    C C6 0.7073(3) 0.2246(3) 1.0299(2) 0.0441(8) Uani d . 1 . .
    C C7 0.6763(4) 0.1307(3) 1.0811(2) 0.0599(10) Uani d . 1 . .
    H H7 0.7327 0.0854 1.1184 0.072 Uiso calc R 1 . .
    C C8 0.5609(4) 0.1051(4) 1.0764(3) 0.0722(12) Uani d . 1 . .
    H H8 0.5401 0.0421 1.1103 0.087 Uiso calc R 1 . .
    C C9 0.4776(4) 0.1718(4) 1.0224(3) 0.0711(12) Uani d . 1 . .
    H H9 0.4001 0.1542 1.0202 0.085 Uiso calc R 1 . .
    C C10 0.5065(4) 0.2637(3) 0.9715(3) 0.0623(11) Uani d . 1 . .
    H H10 0.4493 0.3087 0.9347 0.075 Uiso calc R 1 . .
    C C11 0.6212(3) 0.2898(3) 0.9749(2) 0.0514(9) Uani d . 1 . .
    H H11 0.6411 0.3523 0.9397 0.062 Uiso calc R 1 . .
    C C12 0.8522(3) 0.2293(3) 1.1969(2) 0.0472(9) Uani d . 1 . .
    C C13 1.1162(3) 0.1895(3) 1.1329(2) 0.0514(9) Uani d . 1 . .
    C C14 1.1826(4) 0.1745(3) 1.2162(3) 0.0629(11) Uani d . 1 . .
    H H14 1.1763 0.2254 1.2628 0.075 Uiso calc R 1 . .
    C C15 1.2610(4) 0.0671(5) 1.2155(4) 0.0915(16) Uani d . 1 . .
    H H15 1.3123 0.0400 1.2638 0.110 Uiso calc R 1 . .
    C C16 1.2544(4) 0.0088(4) 1.1400(4) 0.0870(15) Uani d . 1 . .
    H H16 1.3005 -0.0614 1.1304 0.104 Uiso calc R 1 . .
    C C17 1.1503(4) 0.3958(3) 1.0003(2) 0.0466(9) Uani d . 1 . .
    C C18 0.9985(3) 0.3797(3) 0.8404(2) 0.0482(9) Uani d . 1 . .
    C C19 0.9072(4) 0.4475(3) 0.7920(2) 0.0568(10) Uani d . 1 . .
    H H19 0.8337 0.4696 0.8210 0.068 Uiso calc R 1 . .
    C C20 0.9240(5) 0.4825(3) 0.7014(3) 0.0739(13) Uani d . 1 . .
    H H20 0.8623 0.5282 0.6694 0.089 Uiso calc R 1 . .
    C C21 1.0329(6) 0.4495(4) 0.6583(3) 0.0845(15) Uani d . 1 . .
    H H21 1.0442 0.4724 0.5969 0.101 Uiso calc R 1 . .
    C C22 1.1238(5) 0.3836(4) 0.7049(3) 0.0860(15) Uani d . 1 . .
    H H22 1.1972 0.3627 0.6755 0.103 Uiso calc R 1 . .
    C C23 1.1080(4) 0.3474(4) 0.7958(3) 0.0678(11) Uani d . 1 . .
    H H23 1.1703 0.3016 0.8271 0.081 Uiso calc R 1 . .
    C C24 0.7442(3) 0.2505(3) 0.5357(2) 0.0468(9) Uani d . 1 . .
    C C25 0.6731(3) 0.2670(3) 0.6107(2) 0.0456(9) Uani d . 1 . .
    C C26 0.5381(3) 0.2973(3) 0.6072(2) 0.0557(10) Uani d . 1 A .
    H H26 0.5144 0.3601 0.6477 0.067 Uiso calc R 1 . .
    C C27 0.5019(3) 0.3403(3) 0.5100(2) 0.0476(9) Uani d . 1 . .
    C C28 0.5775(3) 0.3242(3) 0.4368(2) 0.0453(8) Uani d . 1 . .
    C C29 0.8750(3) 0.2102(3) 0.5369(2) 0.0514(9) Uani d . 1 . .
    C C30 0.9234(4) 0.1189(4) 0.5951(3) 0.0726(12) Uani d . 1 . .
    H H30 0.8735 0.0818 0.6341 0.087 Uiso calc R 1 . .
    C C31 1.0459(5) 0.0831(5) 0.5952(3) 0.0967(16) Uani d . 1 . .
    H H31 1.0781 0.0209 0.6333 0.116 Uiso calc R 1 . .
    C C32 1.1197(5) 0.1388(6) 0.5395(4) 0.1023(17) Uani d . 1 . .
    H H32 1.2023 0.1158 0.5410 0.123 Uiso calc R 1 . .
    C C33 1.0726(4) 0.2285(5) 0.4814(3) 0.0879(15) Uani d . 1 . .
    H H33 1.1232 0.2655 0.4430 0.106 Uiso calc R 1 . .
    C C34 0.9508(4) 0.2643(4) 0.4795(3) 0.0677(11) Uani d . 1 . .
    H H34 0.9193 0.3250 0.4396 0.081 Uiso calc R 1 . .
    C C35 0.7223(3) 0.2582(3) 0.7005(2) 0.0505(9) Uani d . 1 . .
    C C36 0.4766(4) 0.2004(5) 0.6415(3) 0.0850(15) Uani d . 1 . .
    C C37 0.492(4) 0.111(4) 0.568(3) 0.097(11) Uani d P 0.314(15) A 1
    H H37 0.5270 0.1204 0.5100 0.117 Uiso calc PR 0.314(15) A 1
    C C37' 0.4036(13) 0.2143(13) 0.7245(9) 0.104(4) Uani d P 0.686(15) A 2
    H H37' 0.3899 0.2784 0.7590 0.125 Uiso calc PR 0.686(15) A 2
    C C38 0.442(2) 0.008(3) 0.6026(17) 0.106(9) Uani d P 0.314(15) A 1
    H H38 0.4446 -0.0579 0.5711 0.128 Uiso calc PR 0.314(15) A 1
    C C38' 0.3546(15) 0.1055(15) 0.7434(10) 0.123(4) Uani d P 0.686(15) A 2
    H H38' 0.3035 0.0924 0.7927 0.147 Uiso calc PR 0.686(15) A 2
    C C39 0.390(16) 0.025(15) 0.691(11) 0.11(3) Uani d P 0.314(15) A 1
    H H39 0.3508 -0.0272 0.7244 0.130 Uiso calc PR 0.314(15) A 1
    C C39' 0.395(7) 0.024(7) 0.678(5) 0.115(18) Uani d P 0.686(15) A 2
    H H39' 0.3765 -0.0495 0.6782 0.138 Uiso calc PR 0.686(15) A 2
    C C40 0.3836(4) 0.3998(3) 0.4991(2) 0.0507(9) Uani d . 1 . .
    C C41 0.5466(3) 0.3632(3) 0.3408(2) 0.0475(9) Uani d . 1 . .
    C C42 0.4461(4) 0.3353(3) 0.2997(3) 0.0656(11) Uani d . 1 . .
    H H42 0.3964 0.2914 0.3328 0.079 Uiso calc R 1 . .
    C C43 0.4195(5) 0.3726(4) 0.2094(3) 0.0792(14) Uani d . 1 . .
    H H43 0.3510 0.3552 0.1823 0.095 Uiso calc R 1 . .
    C C44 0.4940(5) 0.4350(4) 0.1603(3) 0.0795(15) Uani d . 1 . .
    H H44 0.4766 0.4586 0.0993 0.095 Uiso calc R 1 . .
    C C45 0.5935(5) 0.4630(3) 0.1995(3) 0.0716(13) Uani d . 1 . .
    H H45 0.6432 0.5062 0.1657 0.086 Uiso calc R 1 . .
    C C46 0.6204(4) 0.4267(3) 0.2904(2) 0.0592(10) Uani d . 1 . .
    H H46 0.6884 0.4454 0.3172 0.071 Uiso calc R 1 . .
loop_
    _atom_site_aniso_label
    _atom_site_aniso_U_11
    _atom_site_aniso_U_22
    _atom_site_aniso_U_33
    _atom_site_aniso_U_12
    _atom_site_aniso_U_13
    _atom_site_aniso_U_23
    S1 0.0863(10) 0.0734(8) 0.1132(10) 0.0033(7) -0.0117(8) -0.0120(7)
    S2 0.149(8) 0.130(10) 0.123(6) -0.051(8) 0.024(5) 0.031(7)
    S2' 0.164(4) 0.096(4) 0.148(5) -0.078(3) -0.014(4) 0.014(3)
    N1 0.0490(18) 0.0587(17) 0.0283(14) -0.0186(15) -0.0033(12) 0.0004(12)
    N2 0.060(2) 0.099(3) 0.0362(18) -0.0057(19) 0.0060(15) 0.0059(16)
    N3 0.057(2) 0.078(2) 0.061(2) -0.017(2) 0.0030(17) -0.0001(17)
    N4 0.052(2) 0.0696(19) 0.0288(15) -0.0018(16) -0.0001(13) -0.0033(13)
    N5 0.086(3) 0.082(2) 0.0387(18) -0.027(2) -0.0131(17) -0.0002(15)
    N6 0.059(2) 0.089(3) 0.061(2) -0.001(2) -0.0012(18) 0.0019(18)
    C1 0.044(2) 0.0445(19) 0.0316(18) -0.0061(16) 0.0029(15) -0.0032(14)
    C2 0.043(2) 0.050(2) 0.0287(17) -0.0051(16) 0.0019(15) -0.0001(14)
    C3 0.048(2) 0.049(2) 0.0325(17) -0.0087(17) -0.0016(15) -0.0049(14)
    C4 0.044(2) 0.0458(19) 0.0361(18) -0.0089(17) 0.0008(16) -0.0025(14)
    C5 0.048(2) 0.0453(19) 0.0368(18) -0.0106(17) 0.0044(16) -0.0031(14)
    C6 0.046(2) 0.055(2) 0.0321(17) -0.0134(18) 0.0011(15) 0.0000(15)
    C7 0.060(3) 0.074(3) 0.047(2) -0.020(2) -0.0070(19) 0.0119(19)
    C8 0.070(3) 0.084(3) 0.068(3) -0.037(3) -0.004(2) 0.015(2)
    C9 0.057(3) 0.095(3) 0.067(3) -0.029(3) -0.002(2) -0.003(2)
    C10 0.051(3) 0.073(3) 0.063(3) -0.008(2) -0.008(2) -0.002(2)
    C11 0.050(2) 0.058(2) 0.046(2) -0.0087(19) 0.0017(17) 0.0020(17)
    C12 0.047(2) 0.060(2) 0.033(2) -0.0029(18) -0.0006(16) -0.0023(16)
    C13 0.047(2) 0.055(2) 0.053(2) -0.0143(19) -0.0028(17) 0.0066(17)
    C14 0.056(3) 0.072(3) 0.056(2) 0.001(2) -0.017(2) 0.0124(19)
    C15 0.070(3) 0.109(4) 0.086(4) 0.000(3) -0.018(3) 0.041(3)
    C16 0.073(3) 0.068(3) 0.112(4) 0.002(3) 0.003(3) 0.028(3)
    C17 0.049(2) 0.052(2) 0.0379(19) -0.007(2) 0.0013(17) 0.0018(15)
    C18 0.061(3) 0.052(2) 0.0356(19) -0.0237(19) 0.0055(18) -0.0029(15)
    C19 0.074(3) 0.059(2) 0.039(2) -0.021(2) -0.0046(19) 0.0040(17)
    C20 0.112(4) 0.068(3) 0.046(2) -0.030(3) -0.013(3) 0.0098(19)
    C21 0.127(5) 0.090(3) 0.044(2) -0.046(3) 0.007(3) 0.007(2)
    C22 0.097(4) 0.114(4) 0.053(3) -0.035(3) 0.030(3) -0.009(3)
    C23 0.071(3) 0.086(3) 0.046(2) -0.015(2) 0.011(2) -0.002(2)
    C24 0.054(2) 0.057(2) 0.0306(18) -0.0107(18) -0.0064(16) 0.0010(15)
    C25 0.057(2) 0.052(2) 0.0295(18) -0.0136(18) -0.0056(16) 0.0013(14)
    C26 0.063(3) 0.069(2) 0.0342(19) -0.007(2) 0.0037(17) -0.0001(17)
    C27 0.052(2) 0.054(2) 0.0367(19) -0.0095(19) -0.0072(17) 0.0033(15)
    C28 0.049(2) 0.052(2) 0.0349(19) -0.0094(18) -0.0035(16) 0.0006(15)
    C29 0.054(2) 0.067(2) 0.0339(19) -0.010(2) -0.0088(17) -0.0008(16)
    C30 0.064(3) 0.089(3) 0.059(3) 0.002(3) -0.008(2) 0.012(2)
    C31 0.078(4) 0.121(4) 0.080(3) 0.016(3) -0.015(3) 0.015(3)
    C32 0.061(3) 0.153(5) 0.088(4) 0.005(4) -0.008(3) -0.012(4)
    C33 0.058(3) 0.133(4) 0.074(3) -0.020(3) -0.003(2) -0.001(3)
    C34 0.059(3) 0.087(3) 0.057(2) -0.012(2) -0.007(2) 0.001(2)
    C35 0.061(2) 0.059(2) 0.035(2) -0.0192(19) -0.0027(17) 0.0023(16)
    C36 0.066(3) 0.114(4) 0.071(3) -0.021(3) -0.011(2) 0.051(3)
    C37 0.098(17) 0.09(2) 0.11(2) -0.041(16) 0.004(15) 0.040(15)
    C37' 0.117(8) 0.092(8) 0.092(6) -0.014(8) 0.030(5) 0.059(7)
    C38 0.108(18) 0.11(2) 0.103(17) -0.028(15) 0.010(14) 0.017(15)
    C38' 0.108(10) 0.121(11) 0.138(11) -0.038(9) 0.004(8) 0.050(8)
    C39 0.11(5) 0.11(7) 0.11(4) -0.04(4) -0.02(3) 0.03(4)
    C39' 0.11(3) 0.11(3) 0.13(3) -0.05(2) -0.03(2) 0.06(2)
    C40 0.056(3) 0.060(2) 0.0370(19) -0.012(2) 0.0009(18) 0.0019(16)
    C41 0.056(2) 0.053(2) 0.0319(18) -0.0024(19) -0.0012(17) -0.0003(15)
    C42 0.069(3) 0.081(3) 0.046(2) -0.007(2) -0.012(2) -0.0040(19)
    C43 0.084(3) 0.098(3) 0.051(3) 0.009(3) -0.028(2) -0.008(2)
    C44 0.105(4) 0.083(3) 0.037(2) 0.028(3) -0.010(3) 0.003(2)
    C45 0.095(4) 0.067(3) 0.044(2) 0.007(3) 0.014(2) 0.0105(19)
    C46 0.070(3) 0.063(2) 0.042(2) -0.004(2) 0.0002(19) 0.0006(18)
_geom_special_details
;
All e.s.d.'s (except the e.s.d. in the dihedral angle between two l.s. planes)
are estimated using the full covariance matrix. The cell e.s.d.'s are taken
into account individually in the estimation of e.s.d.'s in distances, angles
and torsion angles; correlations between e.s.d.'s in cell parameters are only
used when they are defined by crystal symmetry. An approximate (isotropic)
treatment of cell e.s.d.'s is used for estimating e.s.d.'s involving l.s.
planes.
;
loop_
    _geom_bond_atom_site_label_1
    _geom_bond_atom_site_label_2
    _geom_bond_site_symmetry_2
    _geom_bond_distance
    _geom_bond_publ_flag
    S1 C16 . 1.664(5) ?
    S1 C13 . 1.708(4) ?
    S2 C36 . 1.603(11) ?
    S2 C39 . 1.62(17) ?
    S2' C36 . 1.555(10) ?
    S2' C39' . 1.70(8) ?
    N1 C1 . 1.370(4) ?
    N1 C5 . 1.372(4) ?
    N1 H1 . 0.8600 ?
    N2 C12 . 1.145(4) ?
    N3 C17 . 1.146(4) ?
    N4 C28 . 1.369(4) ?
    N4 C24 . 1.385(4) ?
    N4 H4 . 0.8600 ?
    N5 C35 . 1.140(4) ?
    N6 C40 . 1.155(5) ?
    C1 C2 . 1.350(4) ?
    C1 C6 . 1.484(5) ?
    C2 C12 . 1.421(4) ?
    C2 C3 . 1.526(5) ?
    C3 C13 . 1.504(5) ?
    C3 C4 . 1.516(4) ?
    C3 H3 . 0.9800 ?
    C4 C5 . 1.346(4) ?
    C4 C17 . 1.429(5) ?
    C5 C18 . 1.485(4) ?
    C6 C11 . 1.383(5) ?
    C6 C7 . 1.390(5) ?
    C7 C8 . 1.383(5) ?
    C7 H7 . 0.9300 ?
    C8 C9 . 1.364(5) ?
    C8 H8 . 0.9300 ?
    C9 C10 . 1.360(5) ?
    C9 H9 . 0.9300 ?
    C10 C11 . 1.377(5) ?
    C10 H10 . 0.9300 ?
    C11 H11 . 0.9300 ?
    C13 C14 . 1.426(5) ?
    C14 C15 . 1.439(6) ?
    C14 H14 . 0.9300 ?
    C15 C16 . 1.344(7) ?
    C15 H15 . 0.9300 ?
    C16 H16 . 0.9300 ?
    C18 C19 . 1.384(5) ?
    C18 C23 . 1.394(5) ?
    C19 C20 . 1.378(5) ?
    C19 H19 . 0.9300 ?
    C20 C21 . 1.379(7) ?
    C20 H20 . 0.9300 ?
    C21 C22 . 1.359(7) ?
    C21 H21 . 0.9300 ?
    C22 C23 . 1.382(5) ?
    C22 H22 . 0.9300 ?
    C23 H23 . 0.9300 ?
    C24 C25 . 1.346(5) ?
    C24 C29 . 1.479(5) ?
    C25 C35 . 1.423(5) ?
    C25 C26 . 1.511(5) ?
    C26 C36 . 1.488(6) ?
    C26 C27 . 1.518(4) ?
    C26 H26 . 0.9800 ?
    C27 C28 . 1.354(5) ?
    C27 C40 . 1.419(5) ?
    C28 C41 . 1.477(4) ?
    C29 C34 . 1.384(5) ?
    C29 C30 . 1.387(5) ?
    C30 C31 . 1.381(6) ?
    C30 H30 . 0.9300 ?
    C31 C32 . 1.365(7) ?
    C31 H31 . 0.9300 ?
    C32 C33 . 1.370(7) ?
    C32 H32 . 0.9300 ?
    C33 C34 . 1.374(6) ?
    C33 H33 . 0.9300 ?
    C34 H34 . 0.9300 ?
    C36 C37' . 1.450(15) ?
    C36 C37 . 1.54(6) ?
    C37 C38 . 1.48(5) ?
    C37 H37 . 0.9300 ?
    C37' C38' . 1.49(3) ?
    C37' H37' . 0.9300 ?
    C38 C39 . 1.42(15) ?
    C38 H38 . 0.9300 ?
    C38' C39' . 1.42(7) ?
    C38' H38' . 0.9300 ?
    C39 H39 . 0.9300 ?
    C39' H39' . 0.9300 ?
    C41 C46 . 1.377(5) ?
    C41 C42 . 1.386(5) ?
    C42 C43 . 1.386(5) ?
    C42 H42 . 0.9300 ?
    C43 C44 . 1.366(7) ?
    C43 H43 . 0.9300 ?
    C44 C45 . 1.364(7) ?
    C44 H44 . 0.9300 ?
    C45 C46 . 1.392(5) ?
    C45 H45 . 0.9300 ?
    C46 H46 . 0.9300 ?
loop_
    _geom_angle_atom_site_label_1
    _geom_angle_atom_site_label_2
    _geom_angle_atom_site_label_3
    _geom_angle_site_symmetry_1
    _geom_angle_site_symmetry_3
    _geom_angle
    _geom_angle_publ_flag
    C16 S1 C13 . . 93.3(3) ?
    C36 S2 C39 . . 101(6) ?
    C36 S2' C39' . . 97(3) ?
    C1 N1 C5 . . 123.1(3) ?
    C1 N1 H1 . . 118.5 ?
    C5 N1 H1 . . 118.5 ?
    C28 N4 C24 . . 122.6(3) ?
    C28 N4 H4 . . 118.7 ?
    C24 N4 H4 . . 118.7 ?
    C2 C1 N1 . . 120.0(3) ?
    C2 C1 C6 . . 125.8(3) ?
    N1 C1 C6 . . 114.2(3) ?
    C1 C2 C12 . . 121.7(3) ?
    C1 C2 C3 . . 123.1(3) ?
    C12 C2 C3 . . 115.2(3) ?
    C13 C3 C4 . . 112.7(3) ?
    C13 C3 C2 . . 112.4(3) ?
    C4 C3 C2 . . 109.0(3) ?
    C13 C3 H3 . . 107.5 ?
    C4 C3 H3 . . 107.5 ?
    C2 C3 H3 . . 107.5 ?
    C5 C4 C17 . . 120.5(3) ?
    C5 C4 C3 . . 123.8(3) ?
    C17 C4 C3 . . 115.7(3) ?
    C4 C5 N1 . . 119.6(3) ?
    C4 C5 C18 . . 126.3(3) ?
    N1 C5 C18 . . 114.1(3) ?
    C11 C6 C7 . . 118.6(3) ?
    C11 C6 C1 . . 119.4(3) ?
    C7 C6 C1 . . 122.0(3) ?
    C8 C7 C6 . . 119.6(4) ?
    C8 C7 H7 . . 120.2 ?
    C6 C7 H7 . . 120.2 ?
    C9 C8 C7 . . 120.4(4) ?
    C9 C8 H8 . . 119.8 ?
    C7 C8 H8 . . 119.8 ?
    C10 C9 C8 . . 120.7(4) ?
    C10 C9 H9 . . 119.6 ?
    C8 C9 H9 . . 119.6 ?
    C9 C10 C11 . . 119.5(4) ?
    C9 C10 H10 . . 120.2 ?
    C11 C10 H10 . . 120.2 ?
    C10 C11 C6 . . 121.1(3) ?
    C10 C11 H11 . . 119.5 ?
    C6 C11 H11 . . 119.5 ?
    N2 C12 C2 . . 175.2(4) ?
    C14 C13 C3 . . 126.9(3) ?
    C14 C13 S1 . . 111.4(3) ?
    C3 C13 S1 . . 121.8(2) ?
    C13 C14 C15 . . 108.1(4) ?
    C13 C14 H14 . . 126.0 ?
    C15 C14 H14 . . 126.0 ?
    C16 C15 C14 . . 114.9(4) ?
    C16 C15 H15 . . 122.5 ?
    C14 C15 H15 . . 122.5 ?
    C15 C16 S1 . . 112.3(4) ?
    C15 C16 H16 . . 123.8 ?
    S1 C16 H16 . . 123.8 ?
    N3 C17 C4 . . 176.3(4) ?
    C19 C18 C23 . . 118.9(3) ?
    C19 C18 C5 . . 120.4(3) ?
    C23 C18 C5 . . 120.6(3) ?
    C20 C19 C18 . . 120.6(4) ?
    C20 C19 H19 . . 119.7 ?
    C18 C19 H19 . . 119.7 ?
    C19 C20 C21 . . 119.6(4) ?
    C19 C20 H20 . . 120.2 ?
    C21 C20 H20 . . 120.2 ?
    C22 C21 C20 . . 120.5(4) ?
    C22 C21 H21 . . 119.8 ?
    C20 C21 H21 . . 119.8 ?
    C21 C22 C23 . . 120.5(5) ?
    C21 C22 H22 . . 119.7 ?
    C23 C22 H22 . . 119.7 ?
    C22 C23 C18 . . 119.8(4) ?
    C22 C23 H23 . . 120.1 ?
    C18 C23 H23 . . 120.1 ?
    C25 C24 N4 . . 118.9(3) ?
    C25 C24 C29 . . 125.3(3) ?
    N4 C24 C29 . . 115.8(3) ?
    C24 C25 C35 . . 121.1(3) ?
    C24 C25 C26 . . 123.9(3) ?
    C35 C25 C26 . . 115.0(3) ?
    C36 C26 C25 . . 112.0(3) ?
    C36 C26 C27 . . 112.5(3) ?
    C25 C26 C27 . . 109.1(3) ?
    C36 C26 H26 . . 107.7 ?
    C25 C26 H26 . . 107.7 ?
    C27 C26 H26 . . 107.7 ?
    C28 C27 C40 . . 120.9(3) ?
    C28 C27 C26 . . 122.6(3) ?
    C40 C27 C26 . . 116.5(3) ?
    C27 C28 N4 . . 120.1(3) ?
    C27 C28 C41 . . 124.8(3) ?
    N4 C28 C41 . . 115.0(3) ?
    C34 C29 C30 . . 119.1(4) ?
    C34 C29 C24 . . 119.8(3) ?
    C30 C29 C24 . . 121.0(4) ?
    C31 C30 C29 . . 120.0(5) ?
    C31 C30 H30 . . 120.0 ?
    C29 C30 H30 . . 120.0 ?
    C32 C31 C30 . . 120.2(5) ?
    C32 C31 H31 . . 119.9 ?
    C30 C31 H31 . . 119.9 ?
    C31 C32 C33 . . 120.2(5) ?
    C31 C32 H32 . . 119.9 ?
    C33 C32 H32 . . 119.9 ?
    C32 C33 C34 . . 120.4(5) ?
    C32 C33 H33 . . 119.8 ?
    C34 C33 H33 . . 119.8 ?
    C33 C34 C29 . . 120.1(4) ?
    C33 C34 H34 . . 119.9 ?
    C29 C34 H34 . . 119.9 ?
    N5 C35 C25 . . 174.9(4) ?
    C37' C36 C26 . . 117.7(8) ?
    C37' C36 C37 . . 133.3(15) ?
    C26 C36 C37 . . 108.1(13) ?
    C37' C36 S2' . . 115.5(7) ?
    C26 C36 S2' . . 126.7(5) ?
    C26 C36 S2 . . 144.7(6) ?
    C37 C36 S2 . . 107.0(12) ?
    S2' C36 S2 . . 87.6(5) ?
    C38 C37 C36 . . 110(3) ?
    C38 C37 H37 . . 125.0 ?
    C36 C37 H37 . . 125.0 ?
    C36 C37' C38' . . 106.5(13) ?
    C36 C37' H37' . . 126.8 ?
    C38' C37' H37' . . 126.8 ?
    C39 C38 C37 . . 110(8) ?
    C39 C38 H38 . . 125.1 ?
    C37 C38 H38 . . 125.1 ?
    C39' C38' C37' . . 112(4) ?
    C39' C38' H38' . . 123.9 ?
    C37' C38' H38' . . 123.9 ?
    C38 C39 S2 . . 112(10) ?
    C38 C39 H39 . . 124.0 ?
    S2 C39 H39 . . 124.0 ?
    C38' C39' S2' . . 109(5) ?
    C38' C39' H39' . . 125.6 ?
    S2' C39' H39' . . 125.6 ?
    N6 C40 C27 . . 175.3(4) ?
    C46 C41 C42 . . 119.2(3) ?
    C46 C41 C28 . . 119.5(3) ?
    C42 C41 C28 . . 121.3(3) ?
    C41 C42 C43 . . 120.2(4) ?
    C41 C42 H42 . . 119.9 ?
    C43 C42 H42 . . 119.9 ?
    C44 C43 C42 . . 119.8(4) ?
    C44 C43 H43 . . 120.1 ?
    C42 C43 H43 . . 120.1 ?
    C45 C44 C43 . . 120.8(4) ?
    C45 C44 H44 . . 119.6 ?
    C43 C44 H44 . . 119.6 ?
    C44 C45 C46 . . 119.7(4) ?
    C44 C45 H45 . . 120.2 ?
    C46 C45 H45 . . 120.2 ?
    C41 C46 C45 . . 120.3(4) ?
    C41 C46 H46 . . 119.9 ?
    C45 C46 H46 . . 119.9 ?
loop_
    _geom_torsion_atom_site_label_1
    _geom_torsion_atom_site_label_2
    _geom_torsion_atom_site_label_3
    _geom_torsion_atom_site_label_4
    _geom_torsion_site_symmetry_1
    _geom_torsion_site_symmetry_2
    _geom_torsion_site_symmetry_3
    _geom_torsion_site_symmetry_4
    _geom_torsion
    _geom_torsion_publ_flag
    C5 N1 C1 C2 . . . . -5.5(5) ?
    C5 N1 C1 C6 . . . . 171.6(3) ?
    N1 C1 C2 C12 . . . . 176.2(3) ?
    C6 C1 C2 C12 . . . . -0.5(5) ?
    N1 C1 C2 C3 . . . . -4.1(5) ?
    C6 C1 C2 C3 . . . . 179.2(3) ?
    C1 C2 C3 C13 . . . . -113.5(3) ?
    C12 C2 C3 C13 . . . . 66.2(4) ?
    C1 C2 C3 C4 . . . . 12.1(4) ?
    C12 C2 C3 C4 . . . . -168.1(3) ?
    C13 C3 C4 C5 . . . . 112.6(4) ?
    C2 C3 C4 C5 . . . . -12.8(4) ?
    C13 C3 C4 C17 . . . . -67.3(4) ?
    C2 C3 C4 C17 . . . . 167.2(3) ?
    C17 C4 C5 N1 . . . . -174.7(3) ?
    C3 C4 C5 N1 . . . . 5.4(5) ?
    C17 C4 C5 C18 . . . . 2.5(5) ?
    C3 C4 C5 C18 . . . . -177.4(3) ?
    C1 N1 C5 C4 . . . . 4.9(5) ?
    C1 N1 C5 C18 . . . . -172.6(3) ?
    C2 C1 C6 C11 . . . . 136.5(4) ?
    N1 C1 C6 C11 . . . . -40.4(4) ?
    C2 C1 C6 C7 . . . . -44.3(5) ?
    N1 C1 C6 C7 . . . . 138.8(3) ?
    C11 C6 C7 C8 . . . . -0.3(6) ?
    C1 C6 C7 C8 . . . . -179.5(3) ?
    C6 C7 C8 C9 . . . . -0.4(6) ?
    C7 C8 C9 C10 . . . . 0.7(7) ?
    C8 C9 C10 C11 . . . . -0.2(6) ?
    C9 C10 C11 C6 . . . . -0.6(6) ?
    C7 C6 C11 C10 . . . . 0.8(5) ?
    C1 C6 C11 C10 . . . . 180.0(3) ?
    C4 C3 C13 C14 . . . . 127.8(4) ?
    C2 C3 C13 C14 . . . . -108.6(4) ?
    C4 C3 C13 S1 . . . . -53.0(4) ?
    C2 C3 C13 S1 . . . . 70.6(3) ?
    C16 S1 C13 C14 . . . . -0.3(3) ?
    C16 S1 C13 C3 . . . . -179.5(3) ?
    C3 C13 C14 C15 . . . . 179.2(3) ?
    S1 C13 C14 C15 . . . . 0.0(4) ?
    C13 C14 C15 C16 . . . . 0.4(6) ?
    C14 C15 C16 S1 . . . . -0.6(6) ?
    C13 S1 C16 C15 . . . . 0.5(4) ?
    C4 C5 C18 C19 . . . . -131.2(4) ?
    N1 C5 C18 C19 . . . . 46.1(4) ?
    C4 C5 C18 C23 . . . . 53.4(5) ?
    N1 C5 C18 C23 . . . . -129.2(4) ?
    C23 C18 C19 C20 . . . . 0.0(5) ?
    C5 C18 C19 C20 . . . . -175.5(3) ?
    C18 C19 C20 C21 . . . . 0.2(6) ?
    C19 C20 C21 C22 . . . . -0.6(7) ?
    C20 C21 C22 C23 . . . . 0.9(7) ?
    C21 C22 C23 C18 . . . . -0.7(6) ?
    C19 C18 C23 C22 . . . . 0.3(6) ?
    C5 C18 C23 C22 . . . . 175.7(3) ?
    C28 N4 C24 C25 . . . . 7.7(5) ?
    C28 N4 C24 C29 . . . . -171.7(3) ?
    N4 C24 C25 C35 . . . . -172.4(3) ?
    C29 C24 C25 C35 . . . . 7.0(5) ?
    N4 C24 C25 C26 . . . . 6.8(5) ?
    C29 C24 C25 C26 . . . . -173.8(3) ?
    C24 C25 C26 C36 . . . . 108.1(4) ?
    C35 C25 C26 C36 . . . . -72.7(4) ?
    C24 C25 C26 C27 . . . . -17.1(5) ?
    C35 C25 C26 C27 . . . . 162.1(3) ?
    C36 C26 C27 C28 . . . . -109.4(4) ?
    C25 C26 C27 C28 . . . . 15.5(5) ?
    C36 C26 C27 C40 . . . . 71.0(4) ?
    C25 C26 C27 C40 . . . . -164.1(3) ?
    C40 C27 C28 N4 . . . . 175.7(3) ?
    C26 C27 C28 N4 . . . . -3.9(5) ?
    C40 C27 C28 C41 . . . . -1.0(5) ?
    C26 C27 C28 C41 . . . . 179.5(3) ?
    C24 N4 C28 C27 . . . . -9.1(5) ?
    C24 N4 C28 C41 . . . . 167.9(3) ?
    C25 C24 C29 C34 . . . . -134.3(4) ?
    N4 C24 C29 C34 . . . . 45.1(5) ?
    C25 C24 C29 C30 . . . . 45.4(5) ?
    N4 C24 C29 C30 . . . . -135.2(4) ?
    C34 C29 C30 C31 . . . . -0.1(6) ?
    C24 C29 C30 C31 . . . . -179.8(4) ?
    C29 C30 C31 C32 . . . . 1.4(8) ?
    C30 C31 C32 C33 . . . . -1.8(8) ?
    C31 C32 C33 C34 . . . . 0.9(8) ?
    C32 C33 C34 C29 . . . . 0.4(7) ?
    C30 C29 C34 C33 . . . . -0.8(6) ?
    C24 C29 C34 C33 . . . . 178.9(4) ?
    C25 C26 C36 C37' . . . . 115.4(7) ?
    C27 C26 C36 C37' . . . . -121.2(7) ?
    C25 C26 C36 C37 . . . . -73.3(19) ?
    C27 C26 C36 C37 . . . . 50.0(19) ?
    C25 C26 C36 S2' . . . . -64.0(6) ?
    C27 C26 C36 S2' . . . . 59.3(6) ?
    C25 C26 C36 S2 . . . . 100.2(11) ?
    C27 C26 C36 S2 . . . . -136.5(10) ?
    C39' S2' C36 C37' . . . . -1(3) ?
    C39' S2' C36 C26 . . . . 178(3) ?
    C39' S2' C36 C37 . . . . -155(7) ?
    C39' S2' C36 S2 . . . . 7(3) ?
    C39 S2 C36 C37' . . . . 158(7) ?
    C39 S2 C36 C26 . . . . -174(6) ?
    C39 S2 C36 C37 . . . . 0(7) ?
    C39 S2 C36 S2' . . . . -6(6) ?
    C37' C36 C37 C38 . . . . -16(4) ?
    C26 C36 C37 C38 . . . . 175(2) ?
    S2' C36 C37 C38 . . . . 17(3) ?
    S2 C36 C37 C38 . . . . -1(3) ?
    C36 C37 C38 C39 . . . . 3(8) ?
    C37 C38 C39 S2 . . . . -3(12) ?
    C36 S2 C39 C38 . . . . 2(11) ?
    C26 C36 C37' C38' . . . . -179.3(7) ?
    C37 C36 C37' C38' . . . . 12(3) ?
    S2' C36 C37' C38' . . . . 0.2(12) ?
    S2 C36 C37' C38' . . . . -17.5(15) ?
    C36 C37' C38' C39' . . . . 1(4) ?
    C37' C38' C39' S2' . . . . -2(5) ?
    C36 S2' C39' C38' . . . . 2(5) ?
    C27 C28 C41 C46 . . . . 128.1(4) ?
    N4 C28 C41 C46 . . . . -48.7(4) ?
    C27 C28 C41 C42 . . . . -53.3(5) ?
    N4 C28 C41 C42 . . . . 129.9(4) ?
    C46 C41 C42 C43 . . . . -1.0(6) ?
    C28 C41 C42 C43 . . . . -179.7(3) ?
    C41 C42 C43 C44 . . . . 1.4(6) ?
    C42 C43 C44 C45 . . . . -1.2(7) ?
    C43 C44 C45 C46 . . . . 0.7(7) ?
    C42 C41 C46 C45 . . . . 0.5(5) ?
    C28 C41 C46 C45 . . . . 179.2(3) ?
    C44 C45 C46 C41 . . . . -0.3(6) ?
loop_
    _geom_hbond_atom_site_label_D
    _geom_hbond_atom_site_label_H
    _geom_hbond_atom_site_label_A
    _geom_hbond_site_symmetry_A
    _geom_hbond_distance_DH
    _geom_hbond_distance_HA
    _geom_hbond_distance_DA
    _geom_hbond_angle_DHA
    _geom_hbond_publ_flag
    N1 H1 N5 . 0.86 2.10 2.956(3) 173 yes
    N4 H4 N2 1_554 0.86 2.19 3.042(3) 172 yes
