# Supplementary material for: 2,6-Diphenyl-4-(2-thien­yl)-1,4-dihydro­pyridine-3,5-dicarbonitrile
Source: Acta Crystallogr Sect E Struct Rep Online. 2009 Aug 26;65(Pt 9):o2246. doi: 10.1107/S1600536809033339 (PMC2970109; doi:10.1107/S1600536809033339)
Supplement: Supplementary file 2 [file e-65-o2246-Isup2.hkl]

# 
# h,k,l, Fc-squared, Fo-squared, sigma(Fo-squared) and status flag 
# 
data_I
_shelx_title ' 081110c in P-1' 
_shelx_refln_list_code          4 
_shelx_F_calc_maximum      180.82 
_exptl_crystal_F_000       760.00 
_reflns_d_resolution_high  0.8406 
 
loop_ 
 _symmetry_equiv_pos_as_xyz 
 'x, y, z' 
 '-x, -y, -z' 
 
_cell_length_a    11.2726 
_cell_length_b    11.8903 
_cell_length_c    14.5544 
_cell_angle_alpha  86.571 
_cell_angle_beta   88.755 
_cell_angle_gamma  81.249 
 
_shelx_F_squared_multiplier     1.000 
 
loop_ 
 _refln_index_h 
 _refln_index_k 
 _refln_index_l 
 _refln_F_squared_calc 
 _refln_F_squared_meas 
 _refln_F_squared_sigma 
 _refln_observed_status 
   1   0   0      155.96      132.99      5.12 o 
   2   0   0     5991.43     5475.17     52.94 o 
   3   0   0     4058.84     4088.22     49.62 o 
   4   0   0      133.09      116.62     10.74 o 
   5   0   0     1444.77     1462.14     35.81 o 
   6   0   0       36.64       43.73     10.23 o 
   7   0   0      567.83      592.32     27.37 o 
   8   0   0      224.11      236.32     20.72 o 
   9   0   0      175.74      199.23     20.20 o 
  10   0   0        4.31       16.37     14.32 o 
  11   0   0       10.28       17.14     12.53 o 
  12   0   0        0.05        0.26     13.55 o 
  13   0   0        0.00       -2.96      5.77 o 
 -13   1   0        2.22       -6.39     12.79 o 
 -12   1   0        3.63      -16.88     12.79 o 
 -11   1   0        3.06       -9.46     11.51 o 
 -10   1   0       43.81       30.43     14.58 o 
  -9   1   0        0.32       -7.67     12.53 o 
  -8   1   0       44.23       53.71     13.04 o 
  -7   1   0        0.12       -2.81     10.49 o 
  -6   1   0      698.73      790.53     31.20 o 
  -5   1   0       38.28       32.74      8.95 o 
  -4   1   0      865.15      996.41     28.39 o 
  -3   1   0       13.82       24.04      8.70 o 
  -2   1   0      436.76      325.06     13.55 o 
  -1   1   0     5064.76     4577.83    104.87 o 
   0   1   0      812.05      816.61      9.21 o 
   1   1   0     1473.88     1425.06     19.95 o 
   2   1   0     4197.26     3895.86    124.17 o 
   3   1   0     5998.63     6013.02     58.57 o 
   4   1   0      469.55      461.63     16.88 o 
   5   1   0      266.09      273.91     15.35 o 
   7   1   0       13.80       18.67      9.72 o 
   8   1   0        2.16       12.79     10.23 o 
   9   1   0       63.97       80.31     15.35 o 
  10   1   0       36.41       19.08      7.24 o 
  11   1   0        2.88       -0.14      6.44 o 
  12   1   0       13.55       15.58      8.29 o 
  13   1   0        1.16        5.63      8.95 o 
 -12   2   0        7.79        1.79     15.86 o 
 -11   2   0       14.13        5.63     12.53 o 
 -10   2   0       50.28       60.36     18.41 o 
  -9   2   0       28.68       41.43     15.35 o 
  -8   2   0        2.03        0.51     10.49 o 
  -7   2   0       19.15       31.46     13.30 o 
  -6   2   0      319.95      306.65     21.99 o 
  -5   2   0      210.47      286.19     19.69 o 
  -4   2   0      312.60      320.97     18.41 o 
  -2   2   0       79.93       68.99      7.54 o 
  -1   2   0        1.38        4.61      2.57 o 
   0   2   0    11205.05    11011.68     84.34 o 
   1   2   0     1189.11     1222.50     21.48 o 
   3   2   0        3.35        0.64      6.01 o 
   4   2   0      599.76      618.01     13.52 o 
   5   2   0      709.37      814.02     17.43 o 
   6   2   0      114.62      160.01     10.74 o 
   7   2   0      179.52      185.82     10.76 o 
   8   2   0       17.65       12.88      6.50 o 
   9   2   0       68.19       87.25      9.71 o 
  10   2   0        9.68       16.65      6.95 o 
  11   2   0        9.44       -3.08      6.08 o 
  12   2   0        4.50       -0.26      8.18 o 
  13   2   0        0.22        3.84      8.95 o 
 -12   3   0       15.47       12.02     17.90 o 
 -11   3   0        7.92       -2.56     12.28 o 
 -10   3   0       43.25       59.59     17.90 o 
  -9   3   0      210.61      193.86     24.30 o 
  -8   3   0      534.78      469.56     31.20 o 
  -7   3   0      122.52      129.16     17.39 o 
  -6   3   0      478.50      537.08     28.39 o 
  -5   3   0        0.33        8.18      8.95 o 
  -4   3   0      166.13      232.99     17.65 o 
  -3   3   0       21.36       14.08      4.45 o 
  -2   3   0     4897.10     5057.55     53.48 o 
  -1   3   0    13091.02    12644.01     59.35 o 
   0   3   0      660.88      580.46      9.27 o 
   1   3   0    24553.16    22620.54    164.96 o 
   2   3   0       15.75        5.12      5.63 o 
   3   3   0     2098.02     2149.37     64.19 o 
   4   3   0      569.20      549.32     12.00 o 
   5   3   0      961.82      989.33     18.44 o 
   6   3   0      608.74      576.45     15.91 o 
   7   3   0      144.43      184.12     10.96 o 
   8   3   0      199.41      197.42     13.04 o 
   9   3   0      206.80      212.51     13.07 o 
  10   3   0        8.04       -0.77      8.95 o 
  11   3   0        3.21        5.88      8.18 o 
  12   3   0       10.14       19.44      9.72 o 
  13   3   0        0.44       -4.86      8.44 o 
 -12   4   0        1.29      -14.07     13.30 o 
 -11   4   0       21.99       31.46     19.44 o 
 -10   4   0        1.07       -7.42     14.58 o 
  -9   4   0       22.72       30.95     14.58 o 
  -8   4   0      142.92      170.59     21.99 o 
  -7   4   0        1.46        1.53     11.76 o 
  -6   4   0        0.87        2.56      9.97 o 
  -5   4   0      774.22      737.59     32.99 o 
  -4   4   0      147.09      210.23     17.65 o 
  -3   4   0      171.37      153.90      7.17 o 
  -2   4   0      788.96      901.13     15.52 o 
  -1   4   0      212.67      167.77      6.49 o 
   0   4   0      377.99      387.26      8.70 o 
   1   4   0      735.17      946.40     14.24 o 
   2   4   0     7507.84     7880.27     83.89 o 
   3   4   0      214.42      191.81     13.81 o 
   4   4   0       55.28       35.79      3.87 o 
   5   4   0        0.50        1.66      4.49 o 
   6   4   0      431.28      395.77     12.58 o 
   7   4   0        4.96        7.16      5.75 o 
   8   4   0       48.39       41.94     11.76 o 
   9   4   0       87.78       78.26     13.81 o 
  10   4   0       12.87       14.83      9.46 o 
  11   4   0       39.27       27.62     10.74 o 
  12   4   0        0.49        0.77      8.95 o 
  13   4   0        0.01       -5.12      8.18 o 
 -11   5   0        0.25      -12.53     13.81 o 
 -10   5   0       16.19        8.95     14.32 o 
  -9   5   0        6.21       21.99     14.58 o 
  -8   5   0       55.00       29.67     14.58 o 
  -7   5   0       52.72       41.18     15.60 o 
  -6   5   0       16.69        6.65     13.55 o 
  -5   5   0      197.91      203.07     19.69 o 
  -4   5   0       56.48       66.28      8.29 o 
  -3   5   0      536.70      575.59     13.85 o 
  -2   5   0      776.08      935.31     16.57 o 
  -1   5   0     1169.74     1243.48     18.01 o 
   0   5   0      728.90      723.03     12.92 o 
   1   5   0     1860.58     2288.38     54.82 o 
   2   5   0      199.28      249.82      6.28 o 
   3   5   0       49.60       56.52     10.49 o 
   4   5   0       31.50       61.38     10.23 o 
   5   5   0       15.14        9.96      3.58 o 
   6   5   0      342.32      340.15     22.51 o 
   7   5   0       53.30       65.98     12.53 o 
   8   5   0       54.29       63.43     12.79 o 
   9   5   0       17.54        7.42      9.46 o 
  10   5   0        1.97        4.86      8.44 o 
  11   5   0       41.94       35.55     11.76 o 
  12   5   0        0.00        1.79      8.44 o 
  13   5   0        8.99        2.05      9.72 o 
 -11   6   0        0.47       -9.21     13.55 o 
 -10   6   0        1.00       -9.97     13.04 o 
  -9   6   0       32.94       63.94     18.93 o 
  -8   6   0       43.54       33.76     17.14 o 
  -7   6   0       97.52       94.37     18.93 o 
  -6   6   0       83.97      109.72     18.67 o 
  -5   6   0       39.23       40.92     13.55 o 
  -4   6   0       28.39       32.87      5.90 o 
  -3   6   0     1065.48     1108.44     20.59 o 
  -2   6   0      622.33      613.34     17.41 o 
  -1   6   0      339.25      362.76     11.02 o 
   0   6   0     2106.46     2237.81     34.91 o 
   1   6   0     1186.91     1107.31     16.45 o 
   2   6   0     1373.82     1236.79     37.98 o 
   3   6   0      732.12      718.67     27.37 o 
   4   6   0       39.01       64.19     11.25 o 
   5   6   0      458.29      509.97     26.85 o 
   6   6   0        8.24        5.88     10.23 o 
   7   6   0       26.26       22.25      9.97 o 
   8   6   0        5.09        2.30      9.97 o 
   9   6   0      202.95      178.26     20.97 o 
  10   6   0       41.25       68.80     15.35 o 
  11   6   0        0.13       -4.35      8.70 o 
  12   6   0        0.73       -2.56      9.72 o 
 -10   7   0        4.54        1.02     15.60 o 
  -9   7   0        4.29        1.28     15.35 o 
  -8   7   0        0.37       -7.16     12.53 o 
  -7   7   0       24.98       30.95     16.11 o 
  -6   7   0      131.11      180.56     21.74 o 
  -5   7   0       46.84       56.83      9.21 o 
  -4   7   0      153.45      144.97      9.42 o 
  -3   7   0       30.23       23.52      5.55 o 
  -2   7   0       57.69       64.90      6.46 o 
  -1   7   0       66.21       70.06      6.33 o 
   1   7   0     1221.29     1317.80     19.19 o 
   2   7   0      262.49      311.13     19.50 o 
   3   7   0     2087.87     2263.16     53.45 o 
   4   7   0      148.30      168.54     17.14 o 
   5   7   0       91.72       71.61     13.30 o 
   6   7   0        6.30       11.76      9.21 o 
   7   7   0       81.53       88.23     15.09 o 
   8   7   0        4.19        5.12     10.74 o 
   9   7   0        5.02        3.07      9.46 o 
  10   7   0       12.87        3.07     10.74 o 
  11   7   0        1.59       -1.79      9.97 o 
  12   7   0        5.66        4.09     10.49 o 
  -9   8   0        2.95        0.77     12.53 o 
  -8   8   0        0.10      -18.41     12.28 o 
  -7   8   0        6.86        7.93     14.32 o 
  -6   8   0       10.85        8.44     12.79 o 
  -5   8   0        9.81        3.52      6.85 o 
  -4   8   0       21.99       19.22      6.28 o 
  -3   8   0      145.58      152.88      9.94 o 
  -2   8   0       58.46       52.74      8.03 o 
  -1   8   0        2.31       -2.56      4.47 o 
   0   8   0        0.10       -3.92      4.22 o 
   1   8   0       39.39       33.85      5.36 o 
   2   8   0       85.40       90.61      8.94 o 
   3   8   0      154.72      178.26     17.65 o 
   4   8   0      104.81      112.79     15.35 o 
   5   8   0        9.19        4.35     10.49 o 
   6   8   0       88.39      109.72     16.62 o 
   7   8   0       82.31      112.02     17.39 o 
   8   8   0      123.85      111.76     17.39 o 
   9   8   0       29.45       14.32     12.02 o 
  10   8   0       11.15        2.56     10.23 o 
  11   8   0        4.37       -5.37     10.74 o 
  12   8   0        3.45        3.07     11.00 o 
  -8   9   0       10.63       14.83     15.35 o 
  -7   9   0       39.47       18.16     14.83 o 
  -6   9   0        8.78        5.63     13.81 o 
  -5   9   0        4.18        6.81      7.32 o 
  -4   9   0       31.93       21.98      6.94 o 
  -3   9   0        5.24        0.16      5.78 o 
  -2   9   0       12.70       11.87      5.88 o 
  -1   9   0      364.61      364.80     17.68 o 
   0   9   0       22.73       17.13      5.47 o 
   1   9   0      176.30      156.23     11.66 o 
   2   9   0      209.53      232.78     27.75 o 
   3   9   0        5.42        6.89      6.12 o 
   4   9   0       78.06       88.49     14.32 o 
   5   9   0        2.79        3.32      8.70 o 
   6   9   0      319.83      354.47     26.60 o 
   7   9   0       31.90       27.88     12.53 o 
   8   9   0       59.77       62.15     16.11 o 
   9   9   0       28.21       33.50     13.04 o 
  10   9   0       30.59       19.69     12.28 o 
  11   9   0        4.08        7.16     11.76 o 
  -7  10   0        0.00      -12.79     11.51 o 
  -6  10   0        4.21       -9.21     11.76 o 
  -5  10   0      105.44      106.98     24.17 o 
  -4  10   0        5.97       -1.04      5.94 o 
  -3  10   0       19.20       13.89      6.23 o 
  -2  10   0       33.18       23.13      6.39 o 
  -1  10   0       18.88       16.92      7.09 o 
   0  10   0       46.25       55.31     11.38 o 
   1  10   0        3.86       10.61      6.84 o 
   2  10   0      137.40      143.66     11.84 o 
   3  10   0        7.19        7.43      7.67 o 
   4  10   0      280.06      271.39     16.63 o 
   5  10   0        3.35       11.25     11.00 o 
   6  10   0        0.36       -5.37     10.23 o 
   7  10   0       53.97       43.22     12.53 o 
   8  10   0       45.08       33.50     14.58 o 
   9  10   0       27.94       25.06     13.04 o 
  10  10   0        0.09       -6.91     12.02 o 
  -6  11   0        7.11       -8.18     12.53 o 
  -5  11   0        1.24        0.78      7.10 o 
  -4  11   0       22.85       20.97      8.76 o 
  -3  11   0       32.33       67.52     14.32 o 
  -2  11   0        6.43       -0.31      7.31 o 
  -1  11   0        0.12        4.80      6.82 o 
   0  11   0      181.53      174.74     13.46 o 
   1  11   0        0.11        1.83      5.86 o 
   2  11   0       49.82       52.21      9.22 o 
   3  11   0        0.63        0.27      6.27 o 
   4  11   0       11.22       14.67      7.85 o 
   5  11   0       37.44       63.95     18.54 o 
   6  11   0        0.57        4.35     11.76 o 
   7  11   0        4.47        2.81      9.46 o 
   8  11   0        0.00       -7.16     11.51 o 
   9  11   0        1.21       -7.93     10.49 o 
  -3  12   0       31.38       51.92     13.81 o 
  -2  12   0        2.63        8.95      9.97 o 
  -1  12   0        3.46       16.88     10.23 o 
   0  12   0       29.07       21.81      8.19 o 
   1  12   0        1.31        3.60      6.32 o 
   2  12   0        6.20        7.99     11.00 o 
   3  12   0       22.11       28.23      8.55 o 
   4  12   0       21.61       15.37      7.44 o 
   5  12   0       34.41       40.26     10.12 o 
   6  12   0        0.04        8.23      7.72 o 
   7  12   0        8.98       -5.37      9.21 o 
   8  12   0        0.40       -7.16     12.53 o 
  -1  13   0        2.12        2.30      9.46 o 
   0  13   0        0.79       -3.32      7.93 o 
   1  13   0        0.12       14.32     10.23 o 
   2  13   0        0.17       -1.65      7.28 o 
   3  13   0       45.92       61.50     11.07 o 
   4  13   0        2.54        0.95      6.76 o 
   5  13   0       66.07       69.24     11.40 o 
   6  13   0       22.02       31.91     10.47 o 
   7  13   0        7.40       -7.42     13.55 o 
   1  14   0        8.36       -2.56      9.97 o 
   2  14   0        1.05        9.72      9.46 o 
   3  14   0        2.08        1.53      9.46 o 
  -3 -14   1       30.31       14.32     11.76 o 
  -2 -14   1       10.34        7.16     13.04 o 
  -6 -13   1       10.73        6.22      8.48 o 
  -5 -13   1        0.12       -1.52      8.01 o 
  -4 -13   1       60.44       73.90     11.38 o 
  -3 -13   1        0.05        0.28      7.86 o 
  -2 -13   1        5.98        2.07      7.46 o 
  -1 -13   1        0.24        5.12     12.28 o 
   0 -13   1        2.15      -11.25      9.72 o 
  -8 -12   1        0.00        4.09     13.81 o 
  -7 -12   1        6.33       15.09     10.74 o 
  -6 -12   1        2.33       12.13      8.66 o 
  -5 -12   1        3.87        7.97      7.13 o 
  -4 -12   1       75.29       88.56     11.75 o 
  -3 -12   1       40.84       29.62      8.95 o 
  -2 -12   1       14.97       18.35     11.38 o 
  -1 -12   1       47.99       50.05     15.09 o 
   0 -12   1        0.97        0.77      6.70 o 
   1 -12   1       11.00        7.30      7.85 o 
   2 -12   1        0.01       -7.67     11.00 o 
  -9 -11   1        0.37       -1.79     13.04 o 
  -8 -11   1       51.36       59.33     16.62 o 
  -7 -11   1       31.97       15.35     10.74 o 
  -6 -11   1       32.84       35.81     14.07 o 
  -5 -11   1        0.15       -0.90      7.06 o 
  -4 -11   1        6.14        8.44      6.37 o 
  -3 -11   1       33.75       30.72      8.05 o 
  -2 -11   1       17.02       16.12      7.54 o 
  -1 -11   1      147.05      159.20     13.01 o 
   0 -11   1        0.04       -3.90      5.86 o 
   1 -11   1       43.70       42.10      8.72 o 
   2 -11   1        1.96        1.18      7.10 o 
   3 -11   1        1.47       -0.05      6.65 o 
   4 -11   1        0.00      -12.20      8.13 o 
   5 -11   1       49.38       45.78     16.11 o 
   6 -11   1       18.25      -11.51     12.02 o 
 -10 -10   1        1.39       -6.65     12.28 o 
  -9 -10   1        0.00       -1.02     12.53 o 
  -8 -10   1       48.27       40.66     14.07 o 
  -7 -10   1      138.40      164.96     20.72 o 
  -6 -10   1        0.10        3.58      7.93 o 
  -5 -10   1       96.42       96.42     15.86 o 
  -4 -10   1       87.57       99.74     11.12 o 
  -3 -10   1       76.71       88.18      9.84 o 
  -2 -10   1        0.05        0.97      5.59 o 
  -1 -10   1       14.85        2.56      6.51 o 
   0 -10   1        3.52        3.83      6.04 o 
   1 -10   1       57.44       76.97     13.43 o 
   2 -10   1       64.17       63.00      8.01 o 
   3 -10   1        2.57       -0.83      5.96 o 
   4 -10   1        3.63        8.94      5.98 o 
   5 -10   1        1.37        3.33      6.19 o 
   6 -10   1       40.31       32.74     15.35 o 
   7 -10   1        4.33       -0.77     11.25 o 
 -11  -9   1        4.45        7.42     11.00 o 
 -10  -9   1        0.97       -1.28     10.23 o 
  -9  -9   1        0.06       -1.53      9.97 o 
  -8  -9   1      106.85       97.19     16.88 o 
  -7  -9   1       47.26       53.71     14.07 o 
  -6  -9   1       22.46       11.25     11.76 o 
  -5  -9   1      133.30      158.57     18.93 o 
  -4  -9   1       37.56       41.46      7.97 o 
  -3  -9   1      127.83      133.38     11.30 o 
  -2  -9   1      200.52      190.30     12.64 o 
  -1  -9   1      188.69      179.48     12.38 o 
   0  -9   1      165.65      154.81      9.19 o 
   1  -9   1       57.55       55.18      7.04 o 
   2  -9   1      156.17      161.28     10.27 o 
   3  -9   1       91.92       84.61      8.47 o 
   4  -9   1       82.81       85.46      9.71 o 
   5  -9   1       27.36       17.51      7.61 o 
   6  -9   1        0.93        8.44     12.53 o 
   7  -9   1        4.77       15.09     13.81 o 
   8  -9   1       16.23        8.18     14.58 o 
 -12  -8   1        0.35       -6.65     10.49 o 
 -11  -8   1        0.45        4.35      9.97 o 
 -10  -8   1       21.29       16.11     10.74 o 
  -9  -8   1        0.00       -3.32      8.70 o 
  -8  -8   1        9.84       20.72     11.25 o 
  -7  -8   1      505.95      540.41     32.99 o 
  -6  -8   1      460.22      460.36     29.67 o 
  -5  -8   1      172.21      193.35     19.95 o 
  -4  -8   1       70.46       55.75     11.00 o 
  -3  -8   1       11.08        5.48      5.46 o 
  -2  -8   1      135.93      150.89     10.85 o 
  -1  -8   1        9.62        7.77      4.50 o 
   0  -8   1       72.27       57.46      5.90 o 
   1  -8   1        0.18        2.56      4.36 o 
   2  -8   1       86.86       79.35      7.45 o 
   3  -8   1       25.48       12.23      5.91 o 
   4  -8   1       92.19      109.13      8.84 o 
   5  -8   1        0.91       11.76     12.28 o 
   6  -8   1       45.38       48.08     15.60 o 
   7  -8   1       30.51       24.04     13.81 o 
   8  -8   1        1.68      -15.09     11.00 o 
   9  -8   1        0.34       -6.91     11.51 o 
 -12  -7   1       13.53       17.14     12.53 o 
 -11  -7   1        3.38       -5.63      8.18 o 
 -10  -7   1        0.05        0.51      9.21 o 
  -9  -7   1       62.18       75.45     14.83 o 
  -8  -7   1      315.29      297.19     25.58 o 
  -7  -7   1       46.81       41.43     11.76 o 
  -6  -7   1        2.73       12.28      8.95 o 
  -5  -7   1       25.44       32.48      9.97 o 
  -4  -7   1      732.02      737.34     31.71 o 
  -3  -7   1     1054.45     1191.55     37.08 o 
  -2  -7   1      139.70      199.16      7.35 o 
  -1  -7   1      414.18      463.09     11.66 o 
   0  -7   1      157.62      199.06      8.68 o 
   1  -7   1      324.64      374.50     11.90 o 
   2  -7   1        0.50        1.81      4.69 o 
   3  -7   1        0.01       -3.35      4.46 o 
   4  -7   1       59.26       56.95      6.95 o 
   5  -7   1        1.16       14.32     13.04 o 
   6  -7   1        0.05        1.53     14.58 o 
   7  -7   1      167.09      133.50     21.48 o 
   8  -7   1       30.60       29.92     16.37 o 
   9  -7   1        1.04       -6.65     13.04 o 
  10  -7   1        6.16      -15.09     13.30 o 
 -12  -6   1       38.49       63.43     14.58 o 
 -11  -6   1       13.16       16.88     10.23 o 
 -10  -6   1       79.55       44.25     13.55 o 
  -9  -6   1       54.79       41.69     13.55 o 
  -8  -6   1      100.01       92.84     15.09 o 
  -7  -6   1        0.05       -1.79      9.97 o 
  -6  -6   1       57.53       53.45     11.51 o 
  -5  -6   1        6.54        9.21      8.70 o 
  -4  -6   1      497.02      576.72     26.34 o 
  -3  -6   1      671.98      607.67     25.83 o 
  -2  -6   1      165.31      102.58      5.22 o 
  -1  -6   1        0.34        3.33      3.49 o 
   0  -6   1      237.98      261.58      9.18 o 
   1  -6   1      647.28      643.46     14.36 o 
   2  -6   1       31.45       23.83      5.24 o 
   3  -6   1      519.07      516.73     14.51 o 
   4  -6   1        0.04        0.06      4.64 o 
   5  -6   1      287.80      324.30     26.09 o 
   6  -6   1      553.13      639.13     36.57 o 
   7  -6   1      201.33      221.99     24.81 o 
   8  -6   1       11.88       -1.53     11.76 o 
   9  -6   1       10.49       22.76     16.88 o 
  10  -6   1        9.25        1.28     14.07 o 
  11  -6   1        0.52       -1.79     14.07 o 
 -13  -5   1        0.02       -3.84      8.18 o 
 -12  -5   1       28.43       36.32     12.28 o 
 -11  -5   1        1.55        8.95      8.95 o 
 -10  -5   1        0.15       -2.30      7.67 o 
  -9  -5   1      114.33       83.89     15.60 o 
  -8  -5   1       11.62       21.99     11.00 o 
  -7  -5   1        1.99        3.58      9.21 o 
  -6  -5   1        9.42       -0.26      8.70 o 
  -5  -5   1        4.73        3.92      3.47 o 
  -4  -5   1      211.53      204.09     16.11 o 
  -3  -5   1       90.09       91.82     11.25 o 
  -1  -5   1      220.65      233.41      7.42 o 
   1  -5   1      364.72      328.23      9.74 o 
   2  -5   1       43.93       27.33      4.74 o 
   3  -5   1      275.75      302.28     11.75 o 
   4  -5   1       75.46       91.75      9.77 o 
   5  -5   1      487.34      479.28     28.90 o 
   6  -5   1        3.91        8.18     13.55 o 
   7  -5   1        9.65       12.02     14.07 o 
   8  -5   1       22.42       40.41     15.86 o 
   9  -5   1       59.89       63.43     19.44 o 
  10  -5   1       28.31       23.27     16.88 o 
  11  -5   1       14.21       -1.53     13.30 o 
 -13  -4   1        0.08       -2.30      8.70 o 
 -12  -4   1        7.45        7.93      9.72 o 
 -11  -4   1       35.22       21.99      9.97 o 
 -10  -4   1       98.54       64.96     14.32 o 
  -9  -4   1      181.99      152.43     18.67 o 
  -8  -4   1      138.06      122.51     15.09 o 
  -7  -4   1      375.61      450.65     14.84 o 
  -6  -4   1      549.98      499.53     14.00 o 
  -5  -4   1       28.33        9.43      4.21 o 
  -4  -4   1        9.00        8.35      3.32 o 
  -3  -4   1      851.08      991.04     28.39 o 
  -2  -4   1      564.82      688.33     17.14 o 
  -1  -4   1        1.93       -0.24      2.75 o 
   0  -4   1      418.59      449.81      9.35 o 
   1  -4   1      123.13      160.31      6.54 o 
   2  -4   1      130.94      126.52      6.39 o 
   3  -4   1       18.12       18.19      4.30 o 
   4  -4   1        0.01       -2.56     10.23 o 
   5  -4   1      101.50      101.28     15.09 o 
   6  -4   1      188.81      237.59     21.99 o 
   7  -4   1      150.78      158.06     20.72 o 
   8  -4   1      524.08      508.69     35.29 o 
   9  -4   1       58.06       68.54     17.39 o 
  10  -4   1        1.40       -3.58     14.32 o 
  11  -4   1        0.12       -8.18     15.86 o 
  12  -4   1        1.74       -6.65     16.37 o 
 -13  -3   1        0.12       -1.79      9.46 o 
 -12  -3   1        0.00       -5.37      7.42 o 
 -11  -3   1       13.13       19.95      9.72 o 
 -10  -3   1        0.86       12.02      8.44 o 
  -9  -3   1        2.03       -1.88      6.48 o 
  -8  -3   1      377.75      326.74     17.26 o 
  -7  -3   1      698.31      733.54     19.48 o 
  -6  -3   1       27.05       29.77      5.46 o 
  -5  -3   1     2319.55     2353.64     48.85 o 
  -4  -3   1      740.58      871.50     14.85 o 
  -3  -3   1       80.38       78.46      4.24 o 
  -2  -3   1    18783.27    17998.83    182.35 o 
  -1  -3   1      139.20      103.24      5.12 o 
   0  -3   1      150.96      128.91      5.16 o 
   1  -3   1        4.78       -0.49      8.50 o 
   2  -3   1     4621.97     4693.70    110.35 o 
   3  -3   1      604.52      709.36     17.21 o 
   4  -3   1      152.60      153.96     14.83 o 
   5  -3   1      569.14      537.59     26.85 o 
   6  -3   1      148.45      169.05     18.16 o 
   7  -3   1        3.29        8.70     13.81 o 
   8  -3   1       27.88       21.74     14.07 o 
   9  -3   1       76.94       88.75     20.46 o 
  10  -3   1      206.14      173.40     24.30 o 
  11  -3   1       16.34       27.88     16.88 o 
  12  -3   1       17.00      -10.49     16.11 o 
 -13  -2   1        1.76       12.79      9.97 o 
 -12  -2   1       15.20       15.35      9.72 o 
 -11  -2   1       78.80       65.46      9.83 o 
 -10  -2   1       31.01       19.14      7.31 o 
  -9  -2   1        0.04       -4.83      6.02 o 
  -8  -2   1      124.34      129.21     12.40 o 
  -7  -2   1      457.40      443.13     15.84 o 
  -6  -2   1      186.05      211.19     10.60 o 
  -5  -2   1       22.00       20.56      4.97 o 
  -4  -2   1       11.76        9.56      3.93 o 
  -3  -2   1      322.62      330.52      8.51 o 
  -2  -2   1     3552.20     3603.57     28.47 o 
  -1  -2   1     6568.53     6036.74     81.20 o 
   0  -2   1        6.61        3.43      2.35 o 
   1  -2   1     5618.80     5364.38     43.59 o 
   2  -2   1     8293.01     7992.92     55.17 o 
   3  -2   1      516.01      541.94     21.48 o 
   4  -2   1       44.34       74.68     11.51 o 
   5  -2   1      749.38      953.19     33.25 o 
   6  -2   1      242.85      275.19     20.97 o 
   7  -2   1        8.05       14.83     13.55 o 
   8  -2   1       17.33       26.34     13.30 o 
   9  -2   1      116.58      105.88     20.20 o 
  10  -2   1       97.59       90.79     19.44 o 
  11  -2   1       25.57       20.46     16.37 o 
  12  -2   1       70.46       78.00     20.72 o 
 -13  -1   1        0.16        6.39      9.46 o 
 -12  -1   1        6.30        6.68      7.17 o 
 -11  -1   1       77.02       83.63     15.60 o 
 -10  -1   1       73.31       74.42     14.83 o 
  -9  -1   1       47.02       43.48     13.04 o 
  -8  -1   1      305.10      327.88     21.99 o 
  -7  -1   1       38.34       36.57      9.46 o 
  -6  -1   1      209.60      185.17     14.58 o 
  -4  -1   1      739.24      807.92     21.74 o 
  -3  -1   1     1391.04     1496.16     25.58 o 
  -2  -1   1     1261.28     1322.22     34.14 o 
  -1  -1   1      471.67      416.17     17.52 o 
   0  -1   1       25.95       24.58      2.07 o 
   1  -1   1     1103.13     1099.19     13.47 o 
   2  -1   1     4491.94     4424.79     51.66 o 
   3  -1   1        7.55       21.23      9.21 o 
   4  -1   1      666.12      626.08     23.79 o 
   5  -1   1     1300.29     1518.41     39.39 o 
   6  -1   1      161.22      150.38     16.37 o 
   7  -1   1     1626.75     1914.83     52.17 o 
   8  -1   1      411.57      412.53     27.88 o 
   9  -1   1       42.25       32.48     13.30 o 
  10  -1   1       11.50        2.56     10.74 o 
  11  -1   1        0.03        4.86     11.25 o 
  12  -1   1        1.12        2.05     11.00 o 
  13  -1   1        1.10        3.56      7.81 o 
 -13   0   1        5.57       -4.86     11.76 o 
 -12   0   1       26.27       28.13     13.30 o 
 -11   0   1       17.26       34.02     13.04 o 
 -10   0   1       24.01       31.71     11.76 o 
  -9   0   1       30.99       14.58     11.00 o 
  -8   0   1      143.29      167.01     17.14 o 
  -7   0   1      146.75      132.99     15.09 o 
  -6   0   1      423.70      436.57     21.74 o 
  -5   0   1     2561.74     2775.69     49.36 o 
  -4   0   1       42.06       54.22      8.44 o 
  -3   0   1     7543.29     7593.32     72.89 o 
  -1   0   1     4176.14     4643.20     44.50 o 
   1   0   1     2331.61     2142.60     74.04 o 
   2   0   1     7291.58     6381.56     60.10 o 
   3   0   1      443.41      554.47     18.93 o 
   4   0   1     1285.26     1256.26     30.95 o 
   5   0   1       36.63       43.48     10.74 o 
   6   0   1     1197.35     1313.04     38.11 o 
   7   0   1      399.72      391.56     23.27 o 
   8   0   1      184.44      133.25     17.65 o 
   9   0   1        6.28       13.55     11.25 o 
  10   0   1        8.60       27.62     12.79 o 
  11   0   1        4.78        2.81     11.76 o 
  12   0   1        0.60        2.78      6.02 o 
  13   0   1        0.00        2.78      5.82 o 
 -13   1   1        0.51        4.86     15.86 o 
 -12   1   1        4.21        4.86     16.11 o 
 -11   1   1       15.82        5.88     14.07 o 
 -10   1   1       20.08       13.30     13.55 o 
  -9   1   1       15.76        0.77     12.02 o 
  -8   1   1      187.11      206.14     19.95 o 
  -7   1   1       33.55       17.14     11.00 o 
  -6   1   1       88.82      104.86     13.30 o 
  -5   1   1      182.86      196.16     15.60 o 
  -4   1   1      106.86      134.27     11.76 o 
  -3   1   1       65.12       56.52      8.18 o 
  -2   1   1        5.99       -1.02      6.14 o 
  -1   1   1      129.05      139.35      3.92 o 
   0   1   1       35.62       31.79      2.15 o 
   1   1   1     3050.48     3230.67     53.96 o 
   2   1   1     3717.84     3440.27     27.09 o 
   3   1   1     5358.24     5728.70     66.62 o 
   4   1   1       86.02      120.49     17.14 o 
   5   1   1      926.28     1142.19     30.18 o 
   6   1   1        2.20        0.00      8.70 o 
   7   1   1       13.25        8.70      8.70 o 
   8   1   1        0.53        3.78      5.91 o 
   9   1   1       92.53       79.00      9.83 o 
  10   1   1        9.32        7.30      6.91 o 
  11   1   1       50.10       63.65      9.45 o 
  12   1   1        2.28        6.31      6.77 o 
  13   1   1        0.03       10.23     10.49 o 
 -12   2   1        4.69        2.81     16.62 o 
 -11   2   1       34.45       35.04     17.39 o 
 -10   2   1      319.97      347.57     28.64 o 
  -9   2   1        0.83        1.79     11.51 o 
  -8   2   1       21.38       13.81     11.25 o 
  -7   2   1      244.08      264.96     21.23 o 
  -6   2   1      870.89      940.66     34.78 o 
  -5   2   1     1106.38     1187.46     36.06 o 
  -4   2   1       69.20       70.33      9.97 o 
  -3   2   1        5.55       -4.09      5.88 o 
  -2   2   1     7037.31     6614.27     59.21 o 
  -1   2   1    11552.90    11818.49     47.40 o 
   0   2   1        1.66       14.28      2.70 o 
   1   2   1    10308.55     9214.78     70.72 o 
   2   2   1     4223.28     3952.29     87.72 o 
   3   2   1      182.36      223.77      7.74 o 
   4   2   1      258.45      235.98      9.02 o 
   5   2   1     2269.31     2372.23     30.47 o 
   6   2   1      405.89      477.35     23.40 o 
   7   2   1       21.80       21.50      5.84 o 
   8   2   1      326.99      325.94     15.22 o 
   9   2   1       18.65        7.27      6.15 o 
  10   2   1        0.00       -4.62      6.21 o 
  11   2   1       35.23       16.09      7.68 o 
  12   2   1       11.27       -2.30      7.16 o 
  13   2   1        0.56        0.00      8.70 o 
 -12   3   1       37.74       17.90     19.44 o 
 -11   3   1       18.65        6.39     13.04 o 
 -10   3   1       12.78       12.02     13.81 o 
  -9   3   1       64.36       66.75     18.41 o 
  -8   3   1      176.04      211.25     22.25 o 
  -7   3   1        1.70       -2.56      9.72 o 
  -6   3   1       83.11       77.75     13.81 o 
  -5   3   1      223.74      142.20     15.86 o 
  -4   3   1     3430.73     3654.46     62.15 o 
  -3   3   1      111.49      139.68     12.92 o 
  -2   3   1     1545.19     1483.98     29.56 o 
  -1   3   1    28759.39    27321.89    114.54 o 
   0   3   1      107.09       94.56      7.86 o 
   1   3   1    18893.28    18475.59     99.53 o 
   2   3   1      658.23      812.15     10.98 o 
   3   3   1      476.23      557.15     10.43 o 
   4   3   1      241.91      165.10      7.38 o 
   5   3   1      506.34      558.32     18.67 o 
   6   3   1       55.96       48.27      6.37 o 
   7   3   1       10.22        9.24      5.39 o 
   8   3   1       19.20        9.80      6.22 o 
   9   3   1      102.14      103.55     10.27 o 
  10   3   1       62.51       55.24     12.02 o 
  11   3   1       74.91       72.12     14.32 o 
  12   3   1        6.22        7.16      8.44 o 
  13   3   1        1.31       11.51      9.97 o 
 -12   4   1        1.52        0.26     13.55 o 
 -11   4   1        0.07      -20.72     15.09 o 
 -10   4   1       52.04       26.34     15.09 o 
  -9   4   1       33.16       34.78     16.88 o 
  -8   4   1      207.19      231.71     24.30 o 
  -7   4   1       63.89       69.05     16.37 o 
  -6   4   1       20.44       30.95     12.02 o 
  -5   4   1       87.72      116.62     15.35 o 
  -4   4   1      116.99      110.12      9.09 o 
  -3   4   1     2536.38     2556.07     34.80 o 
  -2   4   1        0.68        4.42      3.30 o 
  -1   4   1        0.80       -0.21      3.19 o 
   0   4   1       91.59      119.00      5.98 o 
   1   4   1     4824.32     4638.43    120.84 o 
   2   4   1      136.92      182.61     12.53 o 
   3   4   1     1522.41     1735.03     38.62 o 
   4   4   1     2160.12     2661.62    155.37 o 
   5   4   1      416.77      431.01     11.68 o 
   6   4   1      684.64      593.28     15.38 o 
   7   4   1      486.93      416.66     23.53 o 
   8   4   1      136.66      104.46      9.22 o 
   9   4   1       21.14        2.30      9.97 o 
  10   4   1      184.15      159.33     18.41 o 
  11   4   1       40.14       37.85     11.76 o 
  12   4   1       13.80       12.53     10.74 o 
  13   4   1        1.30       -0.26      8.95 o 
 -11   5   1        1.34       -7.42     16.88 o 
 -10   5   1       53.66       55.50     17.65 o 
  -9   5   1       41.03       51.92     18.41 o 
  -8   5   1      225.65      232.22     25.06 o 
  -7   5   1       69.48       86.44     17.65 o 
  -6   5   1       48.34       30.69     13.81 o 
  -5   5   1      264.65      266.75     21.99 o 
  -4   5   1     1390.57     1342.64     50.13 o 
  -3   5   1      527.57      622.45     14.22 o 
  -2   5   1       91.52       89.97      6.28 o 
  -1   5   1      781.02      818.66     14.41 o 
   0   5   1        0.01        2.77      3.60 o 
   1   5   1      320.95      313.74      8.16 o 
   2   5   1      396.77      394.75      8.90 o 
   3   5   1     1658.14     1493.34     38.36 o 
   4   5   1     1401.21     1536.57     41.69 o 
   5   5   1      300.01      377.14      9.49 o 
   6   5   1      182.03      159.08     17.14 o 
   7   5   1       43.15       39.13     11.00 o 
   9   5   1        1.67        6.91      9.46 o 
  10   5   1      168.32      127.11     17.65 o 
  11   5   1       19.21       18.41     10.23 o 
  12   5   1        1.35      -10.23      7.67 o 
  13   5   1        4.08        2.56      9.72 o 
 -11   6   1        0.03      -11.51     17.39 o 
 -10   6   1       18.70       14.07     14.83 o 
  -9   6   1       23.04       12.79     14.07 o 
  -8   6   1       12.65        2.81     13.04 o 
  -7   6   1       94.87      107.93     19.69 o 
  -6   6   1      108.88       78.77     17.14 o 
  -5   6   1      111.02      123.53     17.39 o 
  -4   6   1       56.71       48.68     12.53 o 
  -3   6   1     4048.95     4340.77     40.72 o 
  -2   6   1      880.33      950.88     17.89 o 
  -1   6   1        7.33        7.27      4.12 o 
   0   6   1      267.11      265.47      9.05 o 
   1   6   1      146.51      156.97      6.86 o 
   2   6   1       14.39       18.21      4.53 o 
   3   6   1      683.56      633.76     26.60 o 
   4   6   1     1130.08     1350.12     41.43 o 
   5   6   1      295.74      273.40     20.46 o 
   6   6   1       73.21       91.05     14.07 o 
   7   6   1      162.83      160.10     18.93 o 
   8   6   1       56.22       47.57     13.04 o 
   9   6   1       36.94       34.02     12.02 o 
  10   6   1        5.06        7.16     11.00 o 
  11   6   1       35.68       27.37     11.76 o 
  12   6   1       51.35       50.64     14.58 o 
 -10   7   1        0.29      -13.30     15.35 o 
  -9   7   1       12.72       19.18     16.37 o 
  -8   7   1        0.16       -1.02     14.07 o 
  -7   7   1       52.34       63.94     18.16 o 
  -6   7   1       23.14       23.53     13.81 o 
  -5   7   1        5.15        8.82      6.95 o 
  -4   7   1       76.73       73.32     10.01 o 
  -3   7   1       13.34       16.42      5.68 o 
  -2   7   1      596.34      581.24     15.89 o 
  -1   7   1        7.71       10.64      4.47 o 
   0   7   1       74.85       84.73      6.40 o 
   1   7   1      104.99      112.40      6.71 o 
   2   7   1      316.16      305.49      9.00 o 
   3   7   1      785.31      819.18     33.25 o 
   4   7   1      154.80      156.52     16.11 o 
   5   7   1      198.70      233.25     21.23 o 
   6   7   1       66.95       56.52     14.32 o 
   7   7   1      383.68      389.00     27.88 o 
   8   7   1      357.07      371.35     28.13 o 
   9   7   1        0.55       -6.65      8.44 o 
  10   7   1       28.15       24.04     13.04 o 
  11   7   1       36.48       38.62     14.32 o 
  12   7   1        0.33       -2.56      9.46 o 
  -9   8   1        7.33        6.39     14.83 o 
  -8   8   1        0.26       -3.32     13.55 o 
  -7   8   1      116.82      108.95     20.72 o 
  -6   8   1       40.96       58.06     16.11 o 
  -5   8   1      292.98      266.82     16.85 o 
  -4   8   1       73.80       84.52      8.30 o 
  -3   8   1      366.25      443.41     15.02 o 
  -2   8   1      429.50      427.10     14.16 o 
  -1   8   1      424.18      460.29     14.00 o 
   0   8   1       11.62        7.44      4.82 o 
   1   8   1      221.17      239.43      9.53 o 
   2   8   1      421.59      423.93     16.77 o 
   3   8   1      163.03      181.07     18.41 o 
   4   8   1      188.66      231.97     20.97 o 
   5   8   1      305.46      306.90     24.04 o 
   6   8   1        0.37        0.26     11.25 o 
   7   8   1        0.03       -1.02     10.23 o 
   8   8   1       60.15       39.90     12.79 o 
   9   8   1        0.03       -2.81     11.00 o 
  10   8   1       18.62       25.58     13.30 o 
  11   8   1        3.45       -2.05     10.23 o 
  12   8   1       10.50        3.58     12.28 o 
  -8   9   1       36.57       53.96     19.18 o 
  -7   9   1       25.46        9.21     12.02 o 
  -6   9   1        9.34       12.53     14.07 o 
  -5   9   1      161.45      185.12     15.37 o 
  -4   9   1      247.00      247.84     20.74 o 
  -3   9   1       74.05       65.91      7.99 o 
  -2   9   1      439.00      411.65     14.66 o 
  -1   9   1       52.89       57.49      6.95 o 
   0   9   1        3.24        0.80      4.98 o 
   1   9   1      561.59      537.66     19.57 o 
   2   9   1       25.10       21.40      6.60 o 
   3   9   1      612.78      591.37     21.46 o 
   4   9   1       38.87       42.46     13.30 o 
   5   9   1       73.72       76.73     15.09 o 
   6   9   1      138.71      148.85     19.18 o 
   7   9   1       27.25       31.46     14.32 o 
   8   9   1        5.33        7.42     10.23 o 
   9   9   1        0.12       -6.39     11.51 o 
  10   9   1        3.72       -4.86     11.51 o 
  11   9   1        0.06        1.53     10.74 o 
  -7  10   1        4.63       -3.58     13.55 o 
  -6  10   1        2.67       -4.86     12.79 o 
  -5  10   1        8.22        4.22      8.18 o 
  -4  10   1       10.55       10.89      7.61 o 
  -3  10   1       38.91       37.23      8.66 o 
  -2  10   1       13.23       18.60      6.57 o 
  -1  10   1       19.46       15.76     14.07 o 
   0  10   1        5.20        1.31      6.27 o 
   1  10   1      103.34       88.26      9.75 o 
   2  10   1       81.07       62.40      9.14 o 
   3  10   1       46.77       58.30      9.84 o 
   4  10   1        0.04        2.72      7.23 o 
   5  10   1        8.52       14.32     11.76 o 
   6  10   1       74.24       70.59     15.60 o 
   7  10   1      257.27      316.62     28.13 o 
   8  10   1        5.03       18.93     11.00 o 
   9  10   1        0.25        5.37     12.28 o 
  10  10   1       12.50       11.00     12.02 o 
  -6  11   1        3.02       -6.91     12.28 o 
  -5  11   1        0.19        1.16      8.59 o 
  -4  11   1       29.68       26.25      9.85 o 
  -3  11   1      102.79      104.09     17.14 o 
  -2  11   1      119.79       92.33     15.86 o 
  -1  11   1        5.84        8.95      9.21 o 
   0  11   1       35.16       23.59      7.36 o 
   1  11   1        2.24        8.20      6.19 o 
   2  11   1        0.51        3.32      5.63 o 
   3  11   1       56.44       69.51     10.01 o 
   4  11   1      186.28      204.76     15.68 o 
   5  11   1      143.67      104.35     18.67 o 
   6  11   1        3.16       -3.58     11.25 o 
   7  11   1        0.12        2.30     12.79 o 
   8  11   1        9.82        2.05      9.46 o 
   9  11   1       12.09        8.70     10.74 o 
  -5  12   1        1.09       -1.02      8.95 o 
  -4  12   1        0.00        4.60      9.46 o 
  -3  12   1       66.93       58.82     14.83 o 
  -2  12   1       47.74       64.96     14.07 o 
  -1  12   1      115.02      172.12     19.95 o 
   0  12   1        0.66       -4.60      9.46 o 
   1  12   1        3.47       11.76      8.95 o 
   2  12   1        0.31       -4.52      7.05 o 
   3  12   1       13.16        8.03      8.95 o 
   4  12   1       64.03       67.08     10.83 o 
   5  12   1        8.73       15.20      8.66 o 
   6  12   1        0.00       -2.43      6.68 o 
   7  12   1        0.01        8.44     10.23 o 
   8  12   1       21.09        8.95     14.32 o 
  -3  13   1        0.39        0.51     10.74 o 
  -2  13   1       16.16       36.57     13.30 o 
  -1  13   1        0.03        0.00      8.44 o 
   0  13   1        8.60       12.02      9.97 o 
   1  13   1        7.44       11.51     10.49 o 
   2  13   1       21.37       29.67     12.53 o 
   3  13   1       13.75       19.69     10.49 o 
   4  13   1        0.10       -1.42      7.93 o 
   5  13   1        0.75       10.58      8.81 o 
   6  13   1        8.25       17.05      9.30 o 
   7  13   1       22.78       19.39     10.69 o 
   1  14   1        4.44       17.90     12.02 o 
   2  14   1        1.02       11.00      9.72 o 
   3  14   1        6.82       11.51     12.28 o 
  -6 -13   2        5.81        6.27      9.80 o 
  -5 -13   2        1.67       -0.90      8.13 o 
  -4 -13   2       41.07       27.11     14.83 o 
  -3 -13   2       31.12       52.17     16.37 o 
  -2 -13   2        9.18        5.12     11.25 o 
  -1 -13   2        0.30       -8.44      9.97 o 
   0 -13   2        0.56      -13.81     11.51 o 
   1 -13   2        4.28       23.02     15.35 o 
  -8 -12   2        0.00      -16.37     11.51 o 
  -7 -12   2       12.93       14.91      9.48 o 
  -6 -12   2       12.57       18.18      9.43 o 
  -5 -12   2        1.34       14.57      8.59 o 
  -4 -12   2        0.06       -0.01      6.88 o 
  -3 -12   2        3.16       -4.04      6.48 o 
  -2 -12   2       89.56       93.30     11.11 o 
  -1 -12   2        7.60        4.60     11.51 o 
   1 -12   2        3.07       -1.79     14.32 o 
   2 -12   2        6.83       -0.26     13.81 o 
   3 -12   2       19.47       18.93     15.60 o 
  -9 -11   2       48.81       57.29     18.41 o 
  -8 -11   2       18.19        7.16     13.04 o 
  -7 -11   2        3.82       11.25      9.46 o 
  -6 -11   2       65.65       73.12     11.84 o 
  -5 -11   2        3.27        7.20      7.57 o 
  -4 -11   2        8.88        6.10      7.32 o 
  -3 -11   2        8.80       12.57      7.01 o 
  -2 -11   2       58.76       56.73     14.71 o 
  -1 -11   2       20.92       31.23      7.99 o 
   0 -11   2        0.01        5.09      6.88 o 
   1 -11   2       93.78       86.70     16.88 o 
   2 -11   2        0.23       -3.07     11.25 o 
   3 -11   2        1.20      -10.23     12.28 o 
   4 -11   2        0.29       -7.79      8.27 o 
   5 -11   2        0.12        5.31      9.72 o 
   6 -11   2        4.39        3.84     11.76 o 
 -10 -10   2        0.17       -2.05     10.49 o 
  -9 -10   2       20.04       27.37     14.58 o 
  -8 -10   2        6.94       21.99     11.51 o 
  -7 -10   2       36.74       33.76     13.81 o 
  -6 -10   2      238.43      247.06     22.76 o 
  -5 -10   2        2.14       -0.93      6.82 o 
  -4 -10   2       92.46       80.80     10.75 o 
  -3 -10   2       31.30       33.29      8.44 o 
  -2 -10   2        2.81       -0.90      6.12 o 
  -1 -10   2        1.72        0.68      5.96 o 
   0 -10   2       12.54       15.06      6.65 o 
   1 -10   2      105.95      101.41     10.63 o 
   2 -10   2        1.04       -5.96      4.93 o 
   3 -10   2        0.07       -1.39      5.76 o 
   4 -10   2        8.89        8.92      7.93 o 
   5 -10   2        1.66        1.90     20.72 o 
   6 -10   2        1.96        2.56     11.25 o 
   7 -10   2        3.51       -0.51     11.00 o 
 -11  -9   2        5.29        6.65     12.53 o 
 -10  -9   2        0.77       -1.28      8.95 o 
  -9  -9   2        0.68       -6.65      7.93 o 
  -8  -9   2       42.17       28.90     13.55 o 
  -7  -9   2       41.62       32.22     12.02 o 
  -6  -9   2       52.10       45.52     12.02 o 
  -5  -9   2        3.81       -1.79      9.46 o 
  -4  -9   2       10.88        2.17      6.69 o 
  -3  -9   2      333.33      358.94     17.45 o 
  -2  -9   2      277.65      275.47     14.74 o 
  -1  -9   2       31.29       40.83      7.21 o 
   0  -9   2       52.46       62.27      6.66 o 
   1  -9   2        1.30       -6.01      4.52 o 
   2  -9   2       61.50       80.37      7.89 o 
   3  -9   2      255.40      297.29     17.03 o 
   4  -9   2       48.19       54.07      7.47 o 
   5  -9   2        1.55       -2.41      7.65 o 
   6  -9   2      178.39      169.31     21.99 o 
   7  -9   2       11.54       17.90     14.07 o 
   8  -9   2        9.93       -1.79     12.28 o 
 -11  -8   2        1.03       -0.77     11.51 o 
 -10  -8   2        2.21       -5.88     11.00 o 
  -9  -8   2        0.07       -6.65      9.21 o 
  -8  -8   2       82.88       73.15     15.60 o 
  -7  -8   2        8.98        3.58     10.49 o 
  -6  -8   2       26.88       28.64     11.76 o 
  -5  -8   2       54.26       86.44     13.55 o 
  -4  -8   2      108.13      100.77     14.32 o 
  -3  -8   2       23.12       38.27      7.29 o 
  -2  -8   2       23.51       24.92      6.40 o 
  -1  -8   2       40.22       31.47      5.11 o 
   0  -8   2       98.05       92.94      7.11 o 
   1  -8   2       49.59       62.86      6.67 o 
   2  -8   2        4.15        3.48      5.11 o 
   3  -8   2      127.02      160.86      9.92 o 
   4  -8   2       50.83       50.44      7.41 o 
   5  -8   2       12.14       12.89      8.29 o 
   6  -8   2        9.42        9.72     12.79 o 
   7  -8   2       83.36       92.84     19.69 o 
   8  -8   2        8.35        6.91     14.32 o 
   9  -8   2        6.76        2.81     13.30 o 
 -12  -7   2        0.79        2.30      9.72 o 
 -11  -7   2        7.10        2.81     11.00 o 
 -10  -7   2       14.08       17.90     11.00 o 
  -9  -7   2       34.91       29.67     13.04 o 
  -8  -7   2      286.24      291.81     25.58 o 
  -7  -7   2      275.47      313.81     24.81 o 
  -6  -7   2       64.05       51.41     11.25 o 
  -5  -7   2        5.21       12.79      8.18 o 
  -4  -7   2        4.03       -3.84      8.70 o 
  -3  -7   2       11.63       15.20      5.86 o 
  -2  -7   2        0.28       -0.83      3.14 o 
  -1  -7   2       23.81       14.21      4.08 o 
   0  -7   2        2.61        3.70      4.09 o 
   1  -7   2        0.12       -0.68      3.96 o 
   2  -7   2       17.99       20.69      5.27 o 
   3  -7   2       13.73       19.80      5.50 o 
   4  -7   2       74.62       65.15      7.53 o 
   5  -7   2       63.01       60.61     15.60 o 
   6  -7   2       16.96        8.95     12.79 o 
   7  -7   2       57.85       70.08     17.65 o 
   8  -7   2        0.16       -6.65     11.00 o 
   9  -7   2        0.21        0.26     11.51 o 
  10  -7   2        0.00        2.56     13.04 o 
 -12  -6   2        6.25       -8.70      8.95 o 
 -11  -6   2        3.03       -2.56      8.44 o 
 -10  -6   2       48.02       51.66     13.04 o 
  -9  -6   2       77.27       50.38     13.81 o 
  -8  -6   2      192.47      207.16     20.20 o 
  -7  -6   2      458.70      445.78     27.88 o 
  -6  -6   2      178.29      202.81     19.18 o 
  -5  -6   2       63.88       80.82     13.04 o 
  -4  -6   2        7.58        3.32      8.18 o 
  -3  -6   2      144.73      134.23      5.59 o 
  -2  -6   2      245.64      278.34      8.16 o 
  -1  -6   2        8.56       22.20      3.96 o 
   0  -6   2      862.23     1016.66     16.95 o 
   1  -6   2      261.65      262.99      9.53 o 
   2  -6   2        0.02       -1.98      3.58 o 
   3  -6   2      103.78       86.30     11.54 o 
   4  -6   2       61.48       84.39     10.23 o 
   5  -6   2      296.52      276.98     24.55 o 
   6  -6   2        0.03        2.30     13.81 o 
   7  -6   2      159.82      134.01     20.46 o 
   8  -6   2      137.34      159.85     22.76 o 
   9  -6   2       11.55       -4.86     12.28 o 
  10  -6   2        5.92        8.95     15.60 o 
  11  -6   2       45.90       49.62     18.93 o 
 -12  -5   2        0.35        0.77      9.72 o 
 -11  -5   2       37.05       60.87     13.81 o 
 -10  -5   2       69.18       44.50     12.02 o 
  -9  -5   2        2.83        6.39     10.74 o 
  -8  -5   2       45.14       43.48     12.53 o 
  -7  -5   2      113.01      112.53     14.32 o 
  -6  -5   2      168.67      154.73     15.60 o 
  -5  -5   2       11.98       15.65      3.84 o 
  -4  -5   2      393.96      368.23      6.37 o 
  -3  -5   2      151.12      188.51      6.22 o 
  -2  -5   2      294.82      299.39      7.52 o 
  -1  -5   2      135.46       78.52      4.96 o 
   0  -5   2        1.65        1.53      3.02 o 
   1  -5   2      216.18      192.76      7.70 o 
   2  -5   2      371.02      310.69     10.01 o 
   3  -5   2       69.88       75.32      6.35 o 
   4  -5   2       55.41       60.66      8.03 o 
   5  -5   2      206.59      234.78     21.74 o 
   6  -5   2        3.50        7.93     12.53 o 
   7  -5   2       19.54        6.39     13.81 o 
   8  -5   2      285.37      297.19     27.62 o 
   9  -5   2        4.54        3.84     13.81 o 
  10  -5   2        1.22        6.65     15.60 o 
  11  -5   2        0.86      -15.86     11.76 o 
 -13  -4   2        6.73       -6.65      8.18 o 
 -12  -4   2        0.64        8.18      9.21 o 
 -11  -4   2       37.24       55.50     13.04 o 
 -10  -4   2        2.00       -3.84      8.70 o 
  -9  -4   2        1.10        0.51      9.72 o 
  -8  -4   2       79.27       79.28     13.55 o 
  -7  -4   2      231.81      241.18     12.15 o 
  -6  -4   2      150.74      153.77      8.66 o 
  -4  -4   2      274.30      249.21      6.11 o 
  -3  -4   2      109.76      127.11      5.53 o 
  -2  -4   2     1456.89     1639.63     19.05 o 
  -1  -4   2     1074.19     1210.03     33.44 o 
   0  -4   2        5.60       18.49      3.81 o 
   1  -4   2      591.33      587.20     13.38 o 
   2  -4   2      426.66      407.70     10.31 o 
   3  -4   2       97.76       94.44      8.54 o 
   4  -4   2        5.58       -2.81      8.95 o 
   5  -4   2      225.11      206.65     19.18 o 
   6  -4   2        6.08        3.84     11.76 o 
   7  -4   2      150.06      149.10     20.20 o 
   8  -4   2        0.39       -8.18     14.58 o 
   9  -4   2        0.08        6.39     13.04 o 
  10  -4   2        0.00       -9.97     12.28 o 
  11  -4   2        7.97       -3.32     14.58 o 
  12  -4   2        4.70      -12.02     15.60 o 
 -13  -3   2        3.29       -1.53      8.18 o 
 -12  -3   2       57.22       45.01     13.04 o 
 -11  -3   2      331.12      277.75     24.30 o 
 -10  -3   2       15.53        8.95      8.70 o 
  -9  -3   2      639.94      661.73     21.56 o 
  -8  -3   2        9.83        9.31      5.57 o 
  -7  -3   2      152.67      175.05     22.76 o 
  -6  -3   2      675.72      691.19     21.10 o 
  -5  -3   2     1503.23     1573.00     23.86 o 
  -3  -3   2     1473.06     1586.01     20.97 o 
  -2  -3   2      360.10      418.19     14.71 o 
  -1  -3   2      744.13      820.89     18.19 o 
   0  -3   2     5103.52     4840.10     67.34 o 
   1  -3   2      715.70      733.68     20.39 o 
   2  -3   2     2959.81     2897.86     25.14 o 
   3  -3   2      169.72      168.12      9.54 o 
   4  -3   2      382.41      405.11     22.25 o 
   5  -3   2       33.64       13.81      9.97 o 
   6  -3   2       15.46        4.35     10.49 o 
   7  -3   2       38.92       39.64     15.09 o 
   8  -3   2       38.58       34.02     16.62 o 
   9  -3   2      229.02      262.91     26.34 o 
  10  -3   2       71.92       95.14     18.41 o 
  11  -3   2        1.04        2.30     14.32 o 
  12  -3   2        0.09       -8.44     15.35 o 
 -13  -2   2        2.70        2.56      7.93 o 
 -12  -2   2        0.02        1.79      7.16 o 
 -11  -2   2        3.35        1.08      6.65 o 
 -10  -2   2      189.04      172.58     13.28 o 
  -9  -2   2       32.27       37.08     11.76 o 
  -8  -2   2        0.07       -4.09      8.70 o 
  -7  -2   2      127.74      121.74     12.79 o 
  -6  -2   2      161.00      165.98     13.04 o 
  -5  -2   2      479.68      430.18     17.14 o 
  -4  -2   2      309.79      320.89      9.49 o 
  -3  -2   2     5780.45     6190.67     45.11 o 
  -2  -2   2     3373.81     3491.02     28.55 o 
  -1  -2   2     2362.55     2420.11     43.69 o 
   0  -2   2     2037.17     2245.25     44.30 o 
   1  -2   2     3081.00     3116.33     69.44 o 
   2  -2   2       24.31       12.01      4.83 o 
   3  -2   2      467.01      401.79     19.69 o 
   4  -2   2      480.51      546.03     24.04 o 
   5  -2   2       61.57      119.95     14.32 o 
   6  -2   2        9.67       12.28     12.02 o 
   7  -2   2      666.46      747.31     34.53 o 
   8  -2   2       14.90       29.67     13.55 o 
   9  -2   2       29.03       44.76     15.09 o 
  10  -2   2        0.08        5.37     14.32 o 
  11  -2   2       82.46       90.79     18.16 o 
  12  -2   2        1.52       -7.16     12.53 o 
 -13  -1   2        0.34        0.51      7.42 o 
 -12  -1   2        8.84       -6.14     12.02 o 
 -11  -1   2       18.80       26.09     12.02 o 
 -10  -1   2        5.79        2.81     11.51 o 
  -9  -1   2       24.08       21.74     12.02 o 
  -8  -1   2        4.87        9.46     10.23 o 
  -7  -1   2       15.58       17.14      8.18 o 
  -6  -1   2       21.86       45.78      9.46 o 
  -5  -1   2     2315.62     2452.16     43.73 o 
  -4  -1   2     1580.74     1849.63     34.91 o 
  -3  -1   2     1031.11      904.60     21.48 o 
  -2  -1   2     1409.49     1664.70     26.09 o 
  -1  -1   2     5320.94     5110.46     48.59 o 
   0  -1   2    12092.07    10923.24     97.70 o 
   1  -1   2     1520.92     1663.04     18.98 o 
   2  -1   2     7527.73     6858.03     69.05 o 
   3  -1   2     4912.69     4376.96     58.06 o 
   4  -1   2      105.20      127.62     12.53 o 
   5  -1   2      842.66      974.16     32.22 o 
   6  -1   2      552.34      541.94     26.60 o 
   7  -1   2       38.29       19.18     11.25 o 
   8  -1   2       27.40       16.88     13.55 o 
   9  -1   2       40.56       23.27     14.07 o 
  10  -1   2        4.96        4.86     10.23 o 
  11  -1   2        4.47       10.49     14.32 o 
  12  -1   2        0.63        3.46      7.93 o 
  13  -1   2        4.31        7.17      8.70 o 
 -13   0   2        3.83       -9.21     12.28 o 
 -12   0   2        9.84       13.04     14.83 o 
 -11   0   2       26.30       27.62     14.58 o 
 -10   0   2        0.00       -9.72      9.46 o 
  -9   0   2       17.71        3.84     11.51 o 
  -8   0   2      287.97      257.80     20.97 o 
  -7   0   2       33.62       31.97      9.72 o 
  -6   0   2      940.30     1049.36     33.25 o 
  -5   0   2      693.28      702.30     25.06 o 
  -4   0   2       14.21       11.44      4.69 o 
  -3   0   2      215.87      331.53     13.81 o 
  -2   0   2     1494.38     1465.21     26.34 o 
  -1   0   2     3603.16     3152.42     35.81 o 
   0   0   2     5194.80     4565.24     33.35 o 
   1   0   2      277.29      378.26     18.03 o 
   2   0   2       25.92       39.26      4.54 o 
   3   0   2     1423.22     1094.88     25.83 o 
   4   0   2     1735.73     1682.09     35.81 o 
   5   0   2     2316.99     2490.53     48.59 o 
   6   0   2      175.39      150.38     15.09 o 
   7   0   2       51.79       32.22     12.28 o 
   8   0   2       94.94       90.03     15.09 o 
   9   0   2      571.95      578.77     30.95 o 
  10   0   2       18.22        7.77      7.29 o 
  11   0   2      293.06      261.85     17.65 o 
  12   0   2       12.56        6.37      7.20 o 
  13   0   2        0.06       -3.80      6.91 o 
 -12   1   2       20.45       11.25     15.60 o 
 -11   1   2        9.76        8.18     11.25 o 
 -10   1   2       45.42       44.25     14.32 o 
  -9   1   2      270.84      254.22     23.79 o 
  -8   1   2        8.72       15.60     11.00 o 
  -7   1   2        0.09       -0.26      7.93 o 
  -6   1   2       11.48        8.44      8.95 o 
  -5   1   2       56.61       56.01     10.49 o 
  -4   1   2     1528.24     1271.86     32.22 o 
  -3   1   2     1014.54      988.21     18.54 o 
  -2   1   2     7303.96     7491.78     72.89 o 
  -1   1   2       61.74       33.38      3.68 o 
   0   1   2     4549.54     4895.55     74.81 o 
   1   1   2      716.59      621.60     10.23 o 
   2   1   2       17.75        3.31     13.30 o 
   3   1   2      935.09     1017.01     16.72 o 
   4   1   2        4.84        4.85      4.25 o 
   5   1   2      124.41      103.72      7.78 o 
   6   1   2      141.27      196.27     17.52 o 
   7   1   2       27.09       28.16      6.88 o 
   8   1   2       85.60       90.75      9.34 o 
   9   1   2       10.82        8.43      6.76 o 
  10   1   2      152.53      140.78     30.43 o 
  11   1   2       57.11       52.28      9.28 o 
  12   1   2       32.35       41.98      8.55 o 
  13   1   2        4.64        7.42      8.18 o 
 -12   2   2        3.67      -13.81     14.83 o 
 -11   2   2        2.71       -0.51     14.58 o 
 -10   2   2       10.10       -0.51     11.51 o 
  -9   2   2       17.82       18.67     12.02 o 
  -8   2   2       29.34       54.73     15.09 o 
  -7   2   2       19.27       17.14      9.97 o 
  -6   2   2      416.14      497.44     25.58 o 
  -5   2   2      290.55      291.81     19.69 o 
  -4   2   2       26.62       34.27      8.95 o 
  -3   2   2       71.13       48.98      8.18 o 
  -2   2   2      544.99      633.39     11.56 o 
   0   2   2    32694.17    26924.67    206.14 o 
   1   2   2      542.85      390.68      8.83 o 
   2   2   2    14996.88    14014.32     99.62 o 
   3   2   2      716.54      838.76     26.47 o 
   4   2   2     1207.55     1211.90     19.74 o 
   5   2   2     2132.58     2022.79     28.33 o 
   6   2   2      636.21      707.99     29.92 o 
   7   2   2       25.27       23.56      6.22 o 
   8   2   2       10.26       10.21      6.27 o 
   9   2   2       23.06       11.18      6.37 o 
  10   2   2       11.56        2.78      7.03 o 
  11   2   2       32.68       26.47      7.83 o 
  12   2   2        1.18       15.60     10.49 o 
  13   2   2        1.24       -6.65      8.70 o 
 -12   3   2       10.33        0.00     14.58 o 
 -11   3   2       14.14        9.21     14.32 o 
 -10   3   2       22.98       12.02     12.79 o 
  -9   3   2        4.14        1.79     12.02 o 
  -8   3   2      331.28      377.49     28.39 o 
  -7   3   2       10.95       15.09     11.51 o 
  -6   3   2      145.39      171.35     17.39 o 
  -5   3   2      135.57      167.52     15.60 o 
  -3   3   2     1628.14     1435.59     36.70 o 
  -2   3   2        1.19        1.38      3.80 o 
  -1   3   2     8887.54     8905.30     42.93 o 
   1   3   2     2299.80     2069.97     84.40 o 
   3   3   2        9.15        2.01      3.29 o 
   4   3   2      521.65      568.50     13.42 o 
   5   3   2     1107.79      999.39     19.03 o 
   6   3   2       49.86       80.49      7.83 o 
   7   3   2        0.06        4.79      5.50 o 
   8   3   2      351.31      321.35     16.24 o 
   9   3   2       40.88       38.53      7.87 o 
  10   3   2        3.06        2.30      8.95 o 
  11   3   2        1.15       -4.09      6.65 o 
  12   3   2       28.81        7.42      9.97 o 
  13   3   2        0.11       -1.53      9.72 o 
 -12   4   2        8.34       -8.70     16.88 o 
 -11   4   2        1.67       -2.81     15.60 o 
 -10   4   2       85.51      106.90     20.97 o 
  -9   4   2       27.12       24.81     14.07 o 
  -8   4   2        0.02        7.42     12.53 o 
  -7   4   2       94.28       98.72     16.62 o 
  -6   4   2        0.19       11.25     10.49 o 
  -5   4   2      150.37      132.48     15.86 o 
  -4   4   2       28.20       21.50      5.96 o 
  -3   4   2      279.61      318.34     15.09 o 
  -2   4   2      366.34      404.44      9.61 o 
  -1   4   2     3275.21     3491.21     38.38 o 
   1   4   2     2554.04     2877.59     28.88 o 
   2   4   2       24.60       32.57      4.22 o 
   3   4   2     1572.30     1609.77     19.86 o 
   4   4   2      313.51      416.57     10.92 o 
   5   4   2       78.51       79.54     18.80 o 
   6   4   2      303.12      312.94     29.41 o 
   7   4   2        4.86        5.18      5.68 o 
   8   4   2       25.28       22.12      7.13 o 
   9   4   2      170.41      143.99     17.65 o 
  10   4   2       13.25       17.65      9.72 o 
  11   4   2        3.98       -3.07      8.95 o 
  12   4   2       22.97       31.71     11.51 o 
  13   4   2        3.05       -4.86      9.21 o 
 -11   5   2        7.08      -18.93     14.58 o 
 -10   5   2        0.48       -3.07     12.79 o 
  -9   5   2       16.98       -7.67     12.79 o 
  -8   5   2       78.69      106.65     19.95 o 
  -7   5   2      400.73      344.76     27.62 o 
  -6   5   2      310.87      345.52     25.58 o 
  -5   5   2        0.58        8.70      9.46 o 
  -4   5   2      193.27      215.96     12.36 o 
  -3   5   2     1009.56      995.43     23.77 o 
  -2   5   2     1622.88     1667.47     21.45 o 
  -1   5   2      581.44      627.98     12.50 o 
   0   5   2     6131.44     6446.44     35.85 o 
   1   5   2     1330.61     1313.28     20.67 o 
   2   5   2      371.27      384.22     26.34 o 
   4   5   2       80.95       63.85      5.50 o 
   5   5   2      485.05      445.60     11.49 o 
   6   5   2      163.35      182.93      9.06 o 
   7   5   2        1.84        3.32      8.70 o 
   8   5   2      115.40      106.90     16.62 o 
   9   5   2      109.29       93.35     15.09 o 
  10   5   2        4.87        3.84      8.44 o 
  11   5   2       16.82        5.12      9.72 o 
  12   5   2       28.52       31.71     12.02 o 
  13   5   2        0.10        5.12     10.74 o 
 -11   6   2        1.05       -6.39     13.30 o 
 -10   6   2        0.47      -10.23     14.83 o 
  -9   6   2       41.21       46.80     16.62 o 
  -8   6   2        0.06       -5.63     13.55 o 
  -7   6   2        4.42        4.35     11.76 o 
  -6   6   2        0.62      -11.00     11.00 o 
  -5   6   2        2.78       -2.98      5.91 o 
  -4   6   2      420.91      373.44     16.71 o 
  -3   6   2      924.05      930.28     18.47 o 
  -2   6   2      746.69      848.32     16.56 o 
  -1   6   2       15.83       18.36      4.10 o 
   0   6   2      397.38      361.80     10.35 o 
   1   6   2       96.64      115.84      6.28 o 
   2   6   2     1160.10     1343.59     43.67 o 
   3   6   2      624.73      669.36      9.25 o 
   4   6   2     1210.14     1235.67     53.32 o 
   5   6   2      220.92      241.18     20.46 o 
   6   6   2        7.22       11.76      9.46 o 
   7   6   2      167.81      116.37     16.37 o 
   8   6   2       28.96       40.15     13.55 o 
   9   6   2       81.02       93.35     16.37 o 
  10   6   2        4.37       12.02      9.97 o 
  11   6   2       33.76       46.04     13.30 o 
  12   6   2        0.74       -3.32      9.72 o 
 -10   7   2        0.23       -8.95     13.30 o 
  -9   7   2        1.51      -19.95     13.30 o 
  -8   7   2       13.26        9.46     14.32 o 
  -7   7   2        0.84       -8.95     10.49 o 
  -6   7   2        4.65       10.23     12.79 o 
  -5   7   2       14.10       29.56      8.51 o 
  -4   7   2       42.28       37.19      8.54 o 
  -3   7   2       35.87       32.65      5.97 o 
  -2   7   2      126.30      119.46      7.93 o 
  -1   7   2       10.87       10.21      4.24 o 
   0   7   2      452.94      418.12     11.76 o 
   1   7   2        5.16        6.95      3.94 o 
   2   7   2      200.99      203.18      9.41 o 
   3   7   2        3.16        4.35      8.44 o 
   4   7   2      932.29      822.50     34.53 o 
   5   7   2      173.65      174.42     18.41 o 
   6   7   2       60.38       55.75     12.79 o 
   7   7   2      128.12      146.29     18.41 o 
   8   7   2       15.19       30.18     11.51 o 
   9   7   2      143.90      125.57     19.18 o 
  10   7   2       12.83       19.18     11.76 o 
  11   7   2        0.70        6.91     11.51 o 
  12   7   2        1.01       -3.32      9.46 o 
  -9   8   2       25.00        4.35     15.35 o 
  -8   8   2       16.46       -0.26     13.81 o 
  -7   8   2       72.64       70.59     17.90 o 
  -6   8   2        4.73       -7.42     12.02 o 
  -5   8   2       28.44       20.55     17.52 o 
  -4   8   2      124.05      139.50     12.56 o 
  -3   8   2      195.18      183.73     10.21 o 
  -2   8   2      438.00      485.45     14.78 o 
  -1   8   2      401.42      402.77     12.95 o 
   0   8   2        5.68        1.79      4.34 o 
   1   8   2      472.72      522.17     13.33 o 
   2   8   2      555.37      497.40     18.00 o 
   3   8   2       24.29       19.44     11.51 o 
   4   8   2        9.77        8.95     10.49 o 
   5   8   2      249.45      230.95     21.74 o 
   6   8   2       70.56       53.96     15.35 o 
   7   8   2        0.11       15.35     13.30 o 
   8   8   2        0.89       19.69     11.51 o 
   9   8   2      109.67       81.33     17.39 o 
  10   8   2        0.58        0.00     11.25 o 
  11   8   2        5.09        2.56     10.49 o 
  12   8   2        1.49      -11.51      9.97 o 
  -8   9   2       31.63       -9.21     13.55 o 
  -7   9   2        4.24       -1.28     12.79 o 
  -6   9   2        4.72       -3.07     11.76 o 
  -5   9   2       40.49       24.27      8.66 o 
  -4   9   2      372.66      417.91     20.51 o 
  -3   9   2       14.69       23.92      7.56 o 
  -2   9   2        0.10        2.43      5.53 o 
  -1   9   2       35.45       44.63      6.94 o 
   0   9   2        7.39        7.27      4.84 o 
   1   9   2      107.93      133.29     10.74 o 
   2   9   2      256.73      262.62     14.49 o 
   3   9   2       14.98       16.32      6.88 o 
   4   9   2      261.74      234.01     23.53 o 
   5   9   2      216.55      228.39     24.04 o 
   6   9   2        0.67       -2.05     11.25 o 
   7   9   2       36.02       35.81     14.32 o 
   8   9   2       17.32        8.95     11.00 o 
   9   9   2       17.79       23.27     14.07 o 
  10   9   2        0.66       -4.60     10.74 o 
  11   9   2        0.25        0.77     11.25 o 
  -7  10   2        0.75       -2.05     13.55 o 
  -6  10   2        0.11        1.09      7.36 o 
  -5  10   2        0.03        0.40     12.15 o 
  -4  10   2       64.93       57.16     10.41 o 
  -3  10   2       30.74       50.93      9.97 o 
  -2  10   2       30.70       32.88      8.11 o 
  -1  10   2       23.61        4.60      9.46 o 
   0  10   2       89.40       99.37     10.23 o 
   1  10   2       44.63       50.64      8.70 o 
   2  10   2        0.79        0.60      6.08 o 
   3  10   2       12.72       19.90      6.96 o 
   4  10   2      194.74      243.22     24.04 o 
   5  10   2       50.89       47.31     14.07 o 
   6  10   2       17.45       12.79     12.79 o 
   7  10   2       66.08       67.77     15.35 o 
   8  10   2       21.86       18.41     11.51 o 
   9  10   2        0.04       10.74     11.51 o 
  10  10   2        0.07       -7.16     10.49 o 
  -6  11   2       20.73       19.28     16.37 o 
  -5  11   2        1.02       -0.59      8.34 o 
  -4  11   2        9.75       10.76      8.31 o 
  -3  11   2       29.69       49.48      9.89 o 
  -2  11   2        0.91       -1.53      7.42 o 
  -1  11   2       12.03        6.39      8.18 o 
   0  11   2        0.02        3.58      9.21 o 
   1  11   2        0.24       -4.86      8.70 o 
   2  11   2       90.02       59.63      9.20 o 
   3  11   2       87.25      102.42     11.58 o 
   4  11   2       11.91       13.39      7.13 o 
   5  11   2       24.94       31.97     14.58 o 
   6  11   2      117.26      123.53     19.69 o 
   7  11   2       70.31       63.68     15.60 o 
   8  11   2       11.67       -0.26     11.76 o 
   9  11   2       25.24       16.37     14.07 o 
  -5  12   2       31.70       33.50     12.79 o 
  -4  12   2        0.16        3.32      8.70 o 
  -3  12   2       44.79       48.85     13.55 o 
  -2  12   2        0.74        8.44     10.49 o 
  -1  12   2        0.13        2.30      7.16 o 
   0  12   2       19.35       49.62     14.07 o 
   1  12   2        7.13       -2.30      7.42 o 
   2  12   2       99.63      126.60     18.16 o 
   3  12   2        0.46        9.72      8.95 o 
   4  12   2        8.64       16.62      8.22 o 
   5  12   2       22.30       20.48      9.48 o 
   6  12   2       26.23       20.20     13.04 o 
   7  12   2        8.76       16.37     12.79 o 
   8  12   2        0.22       -1.28     10.23 o 
  -3  13   2        2.10        2.56      8.44 o 
  -2  13   2        0.23        3.32      8.18 o 
  -1  13   2        0.96        5.63      8.95 o 
   0  13   2        6.12       -0.26      9.46 o 
   1  13   2       13.38       18.93     11.00 o 
   2  13   2        4.44        0.51      8.18 o 
   3  13   2        0.23        9.46     11.76 o 
   4  13   2        8.56        5.88     11.76 o 
   5  13   2       20.28        9.97     12.53 o 
   6  13   2        9.34       21.42     10.29 o 
   7  13   2        6.09        5.88     14.83 o 
   1  14   2        0.14        5.12     11.51 o 
   2  14   2       19.48       30.18     11.51 o 
   3  14   2        1.94       -0.77      9.46 o 
  -6 -13   3        3.92       19.44     13.55 o 
  -5 -13   3       35.78       15.35     14.32 o 
  -4 -13   3       44.03       44.50     15.09 o 
  -3 -13   3       66.16       73.66     17.39 o 
  -2 -13   3        3.44        1.53     11.76 o 
  -1 -13   3        0.96       -4.60     10.74 o 
   0 -13   3        0.03      -12.79     14.07 o 
   1 -13   3        1.66       -5.12     12.28 o 
   2 -13   3       20.30       17.39     13.04 o 
  -8 -12   3        3.30        0.52      7.62 o 
  -7 -12   3       19.41       39.03     10.57 o 
  -6 -12   3        0.88        2.92      8.22 o 
  -5 -12   3       48.70       45.27     15.09 o 
  -4 -12   3        0.13        8.95     13.30 o 
  -3 -12   3        7.82        6.39     12.79 o 
  -2 -12   3       10.44       16.11     11.76 o 
  -1 -12   3       35.64       28.13     13.04 o 
   0 -12   3        0.69       -3.58     11.25 o 
   1 -12   3       21.58        7.93     12.28 o 
   2 -12   3        1.01       -1.53     13.55 o 
   3 -12   3       12.26        4.60     13.04 o 
   4 -12   3        4.25       -6.39     12.02 o 
  -9 -11   3        0.92       14.83     14.07 o 
  -8 -11   3        0.36      -15.09     10.49 o 
  -7 -11   3       40.48       31.20     13.81 o 
  -6 -11   3       50.58       37.03      9.84 o 
  -5 -11   3       17.52       25.71      8.23 o 
  -4 -11   3      131.69      122.22     12.23 o 
  -3 -11   3       16.88       14.33      6.81 o 
  -2 -11   3       30.17       27.88     12.28 o 
  -1 -11   3       18.57       17.90     12.53 o 
   0 -11   3       13.73       15.35     12.02 o 
   1 -11   3       89.15      113.04     18.41 o 
   2 -11   3       14.90       16.11     11.76 o 
   4 -11   3       10.14        9.01     10.74 o 
   5 -11   3        0.62        1.70      8.22 o 
   6 -11   3        2.31       -0.51     12.02 o 
 -10 -10   3        0.30       -2.81     10.49 o 
  -9 -10   3        0.28       -7.16     12.28 o 
  -8 -10   3        0.04        7.93     10.74 o 
  -7 -10   3       32.99       40.66     13.81 o 
  -6 -10   3       20.07       23.79      9.97 o 
  -5 -10   3      162.41      185.71     14.80 o 
  -4 -10   3       32.83       22.15      7.68 o 
  -3 -10   3       61.87       50.65      8.45 o 
  -2 -10   3       68.75       54.40     10.23 o 
  -1 -10   3       90.39       71.06      9.02 o 
   0 -10   3        0.02      -10.23      8.18 o 
   1 -10   3      312.35      438.11     30.69 o 
   2 -10   3       25.39       16.03      8.23 o 
   3 -10   3        2.87        7.87      7.49 o 
   4 -10   3        5.72        4.46      7.57 o 
   5 -10   3        0.27       57.29     15.35 o 
   6 -10   3        1.25        3.32     12.02 o 
   7 -10   3        0.48        1.28     12.02 o 
 -11  -9   3        0.02       -4.60     12.53 o 
 -10  -9   3       12.22       18.67     11.76 o 
  -9  -9   3        0.18       -4.35      9.72 o 
  -8  -9   3        8.83       11.25     11.76 o 
  -7  -9   3        1.37        2.81     10.49 o 
  -6  -9   3        5.79        2.81      8.95 o 
  -5  -9   3       36.22       25.45      9.33 o 
  -4  -9   3      229.69      229.90     14.78 o 
  -3  -9   3       13.79        9.76      6.84 o 
  -2  -9   3       93.00       89.11      9.28 o 
  -1  -9   3        2.47       -5.70      5.25 o 
   0  -9   3       19.39       18.44      6.26 o 
   1  -9   3        1.14        2.12      4.67 o 
   2  -9   3       34.86       35.38      6.41 o 
   3  -9   3      326.99      336.32     35.42 o 
   4  -9   3       33.85       34.10      9.12 o 
   5  -9   3       12.47        2.54      7.24 o 
   6  -9   3       10.26        6.91     10.74 o 
   7  -9   3       33.74       28.39     13.55 o 
   8  -9   3       28.46        8.18     11.25 o 
 -11  -8   3        3.68       12.53     13.04 o 
 -10  -8   3       15.41        9.72     12.53 o 
  -9  -8   3        0.49       -9.72      7.42 o 
  -8  -8   3       24.74       37.85     12.28 o 
  -7  -8   3        0.57      -13.43      8.95 o 
  -6  -8   3      201.55      219.69     21.48 o 
  -5  -8   3       39.51       42.97     12.53 o 
  -4  -8   3        4.10        4.27      6.14 o 
  -3  -8   3        3.80        3.17      5.88 o 
  -2  -8   3        1.25        2.28      4.91 o 
  -1  -8   3       77.75       82.74      6.61 o 
   0  -8   3        0.44       -0.89      4.23 o 
   1  -8   3        1.79       -1.91      4.05 o 
   2  -8   3      113.32      129.63      8.76 o 
   3  -8   3       10.98       11.87      5.57 o 
   4  -8   3       97.62       92.84      8.62 o 
   5  -8   3      111.79      132.04     18.03 o 
   6  -8   3       13.31       21.48     13.30 o 
   7  -8   3       10.81        4.60     12.79 o 
   8  -8   3        2.66       12.28     14.32 o 
   9  -8   3        8.61        7.93     13.30 o 
 -12  -7   3       29.32       38.62     13.55 o 
 -11  -7   3       17.28       12.79     10.23 o 
 -10  -7   3       27.33       36.83     12.53 o 
  -9  -7   3       62.89       63.94     14.07 o 
  -8  -7   3      108.30      121.99     17.39 o 
  -7  -7   3      160.51      216.88     21.74 o 
  -6  -7   3       58.85       38.36     11.25 o 
  -5  -7   3       88.18       83.38     13.30 o 
  -4  -7   3       29.40       11.76      8.70 o 
  -3  -7   3       59.79       66.82      7.87 o 
  -2  -7   3       63.10       68.60      5.39 o 
  -1  -7   3       64.84       63.95      5.68 o 
   0  -7   3       93.31       78.40      6.28 o 
   1  -7   3        2.66        2.82      3.97 o 
   2  -7   3       91.11       90.56     13.87 o 
   3  -7   3       65.98       62.67      6.55 o 
   4  -7   3      232.87      233.99     15.19 o 
   5  -7   3       65.81       73.36     10.81 o 
   6  -7   3       42.82       36.32     14.58 o 
   7  -7   3        2.99        6.39     12.53 o 
   8  -7   3       83.22       73.15     18.16 o 
   9  -7   3        3.64        1.53     13.04 o 
  10  -7   3        0.37       -5.88     11.25 o 
 -12  -6   3        2.51       -2.81      7.93 o 
 -11  -6   3       15.34       13.81      9.21 o 
 -10  -6   3        5.99        0.26      7.42 o 
  -9  -6   3       27.62       32.74     10.74 o 
  -8  -6   3        3.50       12.28      9.72 o 
  -7  -6   3       83.72       79.54     14.58 o 
  -6  -6   3      145.02      117.14     15.60 o 
  -5  -6   3      978.85     1053.96     37.08 o 
  -4  -6   3       88.92      128.05      6.53 o 
  -3  -6   3        2.10        8.52      4.86 o 
  -2  -6   3      156.54      230.64      7.93 o 
  -1  -6   3        4.04        5.21      3.34 o 
   0  -6   3       31.29       17.95      4.05 o 
   1  -6   3        1.26       -5.13      3.63 o 
   2  -6   3      675.53      652.48     18.37 o 
   3  -6   3      207.73      234.19     10.12 o 
   4  -6   3      184.69      194.14     13.09 o 
   5  -6   3      916.50      977.23     41.43 o 
   6  -6   3      247.77      230.95     24.55 o 
   7  -6   3        0.08       -1.02     13.55 o 
   8  -6   3       22.71       16.62     13.81 o 
   9  -6   3       33.02       15.86     15.60 o 
  10  -6   3       19.75       13.55     16.37 o 
 -12  -5   3        0.00       -3.84      8.18 o 
 -11  -5   3        4.21       -0.26      9.21 o 
 -10  -5   3       31.63       21.74     11.25 o 
  -9  -5   3      153.37      187.47     20.20 o 
  -8  -5   3       40.82       41.69     12.53 o 
  -7  -5   3       58.34       58.06     11.76 o 
  -6  -5   3       99.31      105.37     14.07 o 
  -5  -5   3       78.29       71.85      6.02 o 
  -3  -5   3      162.19      142.02      7.67 o 
  -2  -5   3     1406.57     1325.38     46.82 o 
  -1  -5   3      189.59      170.45      6.89 o 
   0  -5   3       27.81       20.52      3.73 o 
   1  -5   3      179.13      140.61      6.58 o 
   2  -5   3      123.94      144.26      9.05 o 
   3  -5   3       16.04       20.17      4.41 o 
   4  -5   3        1.01       -1.19      6.77 o 
   5  -5   3       96.96       73.15     15.86 o 
   6  -5   3       35.59       42.71     14.58 o 
   7  -5   3       10.19        8.44     13.55 o 
   8  -5   3       64.54       74.68     17.90 o 
   9  -5   3        3.70        3.07     12.53 o 
  10  -5   3       38.46       25.83     14.83 o 
  11  -5   3        4.61        5.37     14.07 o 
 -13  -4   3        6.41        9.21     10.49 o 
 -12  -4   3        1.58        5.12      9.72 o 
 -11  -4   3        2.36        4.35      9.46 o 
 -10  -4   3      336.69      305.11     24.81 o 
  -9  -4   3       54.12       40.15     12.79 o 
  -8  -4   3       90.69      108.44     15.60 o 
  -7  -4   3      103.63      102.68      8.51 o 
  -6  -4   3      140.62      119.11      7.95 o 
  -5  -4   3     1081.66     1078.60     15.36 o 
  -4  -4   3     2559.48     3000.16     37.98 o 
  -3  -4   3      127.69      151.47      6.95 o 
  -2  -4   3     1139.12     1117.86     44.44 o 
  -1  -4   3        3.11        0.43      2.66 o 
   0  -4   3       20.78       12.29      3.25 o 
   1  -4   3       10.23        3.26      2.71 o 
   2  -4   3       11.44        6.06      3.36 o 
   3  -4   3      112.15      107.87     11.25 o 
   4  -4   3       16.54       30.93      6.82 o 
   5  -4   3      305.87      312.27     23.27 o 
   6  -4   3      415.88      374.68     26.85 o 
   7  -4   3       65.60      132.74     20.46 o 
   8  -4   3       31.70       56.78     16.62 o 
   9  -4   3      249.47      267.52     27.11 o 
  10  -4   3        2.15        2.30     13.55 o 
  11  -4   3        7.41        7.67     13.30 o 
 -13  -3   3        0.68        4.86      9.72 o 
 -12  -3   3        7.43       10.49      8.70 o 
 -11  -3   3       18.09       37.08     11.76 o 
 -10  -3   3      112.52      113.81     16.11 o 
  -9  -3   3      234.01      201.14     13.09 o 
  -8  -3   3       89.03       86.99      8.88 o 
  -7  -3   3      219.31      215.39     15.47 o 
  -6  -3   3      215.46      177.75     14.96 o 
  -5  -3   3       82.25       94.14      5.43 o 
  -4  -3   3     1687.14     1770.22     24.58 o 
  -3  -3   3     3064.21     3140.94     30.98 o 
  -2  -3   3      425.26      411.14     24.94 o 
   0  -3   3        8.56        7.25      2.69 o 
   1  -3   3      106.00       74.56      4.13 o 
   2  -3   3      132.75      129.67      8.30 o 
   3  -3   3     1180.92     1317.31     39.64 o 
   4  -3   3     5306.95     5392.30     81.07 o 
   5  -3   3       19.70       37.60     11.51 o 
   6  -3   3      459.48      430.94     26.85 o 
   7  -3   3      170.27      157.03     19.44 o 
   8  -3   3        7.06        2.81     12.53 o 
   9  -3   3       15.80       10.23     12.79 o 
  10  -3   3      124.29      187.21     23.53 o 
  11  -3   3       37.75       58.06     16.37 o 
  12  -3   3       24.64       24.04     17.39 o 
 -13  -2   3        0.63        3.32      8.44 o 
 -12  -2   3        1.02        5.37      8.95 o 
 -11  -2   3      197.87      193.86     21.23 o 
 -10  -2   3       32.72       32.99     11.76 o 
  -9  -2   3        3.00        0.77      9.97 o 
  -8  -2   3       70.14       83.63     12.28 o 
  -7  -2   3        3.83       -0.26      7.42 o 
  -6  -2   3        1.65        4.35      6.39 o 
  -5  -2   3      646.99      722.79     16.46 o 
  -4  -2   3      822.58      724.55     20.46 o 
  -3  -2   3      727.83      682.61     19.18 o 
  -2  -2   3      952.34     1215.78     16.99 o 
  -1  -2   3     1652.83     1715.13     27.98 o 
   0  -2   3       43.30       21.55      6.39 o 
   1  -2   3      330.79      233.98      9.40 o 
   2  -2   3      917.99      920.49     18.35 o 
   3  -2   3     3392.64     3413.32     73.15 o 
   4  -2   3     1564.27     1337.08     36.83 o 
   5  -2   3      534.38      527.11     25.83 o 
   6  -2   3        0.03        2.81      9.72 o 
   7  -2   3      140.39      157.80     19.44 o 
   8  -2   3        9.76       20.97     13.55 o 
   9  -2   3      385.72      403.32     30.43 o 
  10  -2   3       66.54       80.82     17.65 o 
  11  -2   3        0.03       -4.35     14.32 o 
  12  -2   3        0.14        3.78      5.53 o 
 -13  -1   3        0.45        9.97      9.72 o 
 -12  -1   3       40.95       43.48     14.07 o 
 -11  -1   3        0.55        2.56     10.23 o 
 -10  -1   3       29.06       22.25     11.25 o 
  -9  -1   3      206.00      228.39     20.46 o 
  -8  -1   3       10.68        9.21      7.67 o 
  -7  -1   3       16.57       20.72      9.21 o 
  -6  -1   3       83.52       95.65     11.25 o 
  -5  -1   3     1024.99     1147.57     38.75 o 
  -3  -1   3     1742.49     2059.33     35.04 o 
  -2  -1   3      472.07      617.64     17.14 o 
   0  -1   3      127.65       64.25      7.16 o 
   1  -1   3     3151.87     3248.23     30.54 o 
   2  -1   3       67.93       64.20      8.31 o 
   3  -1   3      909.70     1025.06     28.64 o 
   4  -1   3      159.78      150.64     13.30 o 
   5  -1   3      451.59      366.24     20.46 o 
   6  -1   3       20.84       -1.02     10.23 o 
   7  -1   3      283.21      270.84     21.23 o 
   8  -1   3       68.12       81.07     15.35 o 
   9  -1   3       38.84       47.06     16.11 o 
  10  -1   3      421.69      352.17     27.62 o 
  11  -1   3        0.35       -0.08      6.95 o 
  12  -1   3        0.03       -5.73      6.82 o 
 -13   0   3       25.83       24.81     13.81 o 
 -12   0   3       41.22       23.02     15.60 o 
 -11   0   3        4.37        2.30     11.25 o 
 -10   0   3       80.02      105.37     16.11 o 
  -9   0   3      117.49      133.25     17.39 o 
  -8   0   3        0.48        8.44      9.72 o 
  -7   0   3       79.80       61.89     12.28 o 
  -6   0   3      730.99      728.64     28.39 o 
  -5   0   3      791.53      807.18     19.62 o 
  -4   0   3      173.84      113.26      7.60 o 
  -2   0   3     3410.73     3140.65     42.97 o 
  -1   0   3      705.04     1012.58     58.18 o 
   0   0   3      330.05      245.99      6.20 o 
   1   0   3     3343.50     3080.86     81.15 o 
   2   0   3      172.56      154.40     12.40 o 
   3   0   3     2500.95     2334.02     26.58 o 
   4   0   3       77.45       57.38      6.24 o 
   5   0   3     3663.60     3598.31     40.89 o 
   6   0   3       56.70       61.97      7.01 o 
   7   0   3        0.21        6.26      5.34 o 
   8   0   3      313.68      304.82     15.51 o 
   9   0   3      436.57      462.47     26.09 o 
  10   0   3       83.88       71.22      9.31 o 
  11   0   3        4.51       -3.37      6.57 o 
  12   0   3        0.23        0.67      5.89 o 
  13   0   3       14.08        7.29      6.61 o 
 -12   1   3       20.63       31.20     17.39 o 
 -11   1   3       67.20       90.54     17.90 o 
 -10   1   3       80.80       81.84     16.11 o 
  -9   1   3       30.52       28.64     13.55 o 
  -8   1   3       61.07       59.08     12.53 o 
  -7   1   3       77.97       65.98     13.30 o 
  -6   1   3      499.68      510.74     25.06 o 
  -5   1   3       45.31       62.66     10.49 o 
  -4   1   3       90.06       72.68      8.06 o 
  -3   1   3      348.71      295.65     15.09 o 
  -2   1   3     7499.28     6960.30     50.80 o 
  -1   1   3     4482.63     5029.27     38.29 o 
   0   1   3        9.91       14.21      2.68 o 
   1   1   3     2872.44     2548.24    120.08 o 
   2   1   3      195.66      190.94     21.48 o 
   3   1   3     1163.72     1010.26     17.45 o 
   4   1   3      206.02      125.70      7.85 o 
   5   1   3        7.17        6.46      4.97 o 
   6   1   3      619.83      656.38     18.36 o 
   7   1   3       36.08       27.64      6.45 o 
   8   1   3        3.97        2.72      5.46 o 
   9   1   3      140.96      133.01     11.42 o 
  10   1   3       23.69       27.05      7.37 o 
  11   1   3      135.53      135.64     17.01 o 
  12   1   3       77.78       61.47      9.54 o 
  13   1   3        0.13        4.35     10.23 o 
 -12   2   3        0.13      -18.16     14.07 o 
 -11   2   3        0.15       -9.97     12.02 o 
 -10   2   3       77.05       53.96     15.60 o 
  -9   2   3        3.31       -7.93      9.97 o 
  -8   2   3        8.97       16.11     11.00 o 
  -7   2   3      189.39      171.10     17.65 o 
  -6   2   3      491.91      503.07     26.60 o 
  -5   2   3      373.89      376.98     20.97 o 
  -4   2   3      357.41      367.13     13.74 o 
  -3   2   3      730.70      703.34     31.83 o 
  -2   2   3     3004.38     3470.68     35.17 o 
  -1   2   3    13311.99    12277.56    193.09 o 
   0   2   3       48.57       22.96      7.42 o 
   1   2   3    12722.34    12879.58     74.25 o 
   2   2   3     6384.32     6322.69     50.26 o 
   3   2   3        0.17        5.63      3.98 o 
   4   2   3      210.17      144.76      8.11 o 
   5   2   3       14.13        6.53      4.66 o 
   6   2   3      191.35      250.41     12.00 o 
   7   2   3      176.77      133.12     10.19 o 
   8   2   3       18.47       23.59      6.57 o 
   9   2   3       54.53       60.90      9.40 o 
  10   2   3       91.06      115.63     26.21 o 
  11   2   3       49.45       50.27      9.20 o 
  12   2   3       13.03       12.02      8.44 o 
  13   2   3        3.35        4.86      7.93 o 
 -12   3   3       30.89       61.13     18.93 o 
 -11   3   3       11.38       -2.30     12.02 o 
 -10   3   3       10.74       18.41     15.09 o 
  -9   3   3       32.94       41.69     14.58 o 
  -8   3   3        8.85        3.84     12.79 o 
  -7   3   3      144.43      148.59     17.90 o 
  -6   3   3      195.28      194.88     19.18 o 
  -5   3   3      274.88      282.35     19.18 o 
  -4   3   3      108.12       95.40     11.51 o 
  -3   3   3      306.83      268.67      9.68 o 
  -2   3   3     4020.68     3741.55     32.63 o 
  -1   3   3      431.89      456.43      7.46 o 
   0   3   3      355.59      379.32     11.89 o 
   2   3   3     1751.79     1722.11     21.94 o 
   3   3   3      592.59      592.33     13.32 o 
   4   3   3       95.17      131.73      7.68 o 
   5   3   3      143.10      188.14      9.95 o 
   6   3   3      717.06      805.24     19.71 o 
   7   3   3      277.94      223.88     11.82 o 
   8   3   3        5.81       10.87      6.19 o 
   9   3   3       77.17       40.80      7.95 o 
  10   3   3        0.76        3.19      6.74 o 
  11   3   3        0.52        5.12      8.70 o 
  12   3   3       61.00       34.53     11.00 o 
  13   3   3       18.86       26.34     10.74 o 
 -11   4   3        0.23       -4.09     12.53 o 
 -10   4   3      125.55      187.98     24.30 o 
  -9   4   3        3.09      -10.74     13.30 o 
  -8   4   3      140.06      137.08     19.95 o 
  -7   4   3       15.80       30.69     12.79 o 
  -6   4   3        1.16        3.32      9.21 o 
  -5   4   3      184.44      233.76     19.44 o 
  -4   4   3      110.07      105.59      9.20 o 
  -3   4   3      331.18      294.24     10.68 o 
  -2   4   3        0.04       -2.62      3.61 o 
  -1   4   3     1475.42     1432.78     16.14 o 
   0   4   3       77.20       86.32      4.54 o 
   1   4   3     1170.03     1069.92     44.50 o 
   2   4   3     4488.57     4551.67     39.30 o 
   4   4   3      907.07      897.08     17.41 o 
   5   4   3      216.59      238.38     19.82 o 
   6   4   3       37.07       64.73      9.46 o 
   7   4   3      688.99      686.23     19.40 o 
   8   4   3       37.80       32.76      7.41 o 
   9   4   3       82.63      101.28     15.86 o 
  10   4   3      187.92      196.93     20.20 o 
  11   4   3       27.47       21.74     10.74 o 
  12   4   3        2.45        3.07      9.46 o 
  13   4   3        2.61       -5.12      7.93 o 
 -11   5   3       24.82       18.41     15.09 o 
 -10   5   3       32.09       20.20     14.32 o 
  -9   5   3        0.06       -5.12     11.00 o 
  -8   5   3       51.35       50.89     15.09 o 
  -7   5   3      202.78      262.40     24.55 o 
  -6   5   3        4.90       -0.77     11.51 o 
  -5   5   3       32.35       17.39      9.72 o 
  -4   5   3        1.24       -1.33      5.63 o 
  -3   5   3      191.94      147.46     10.22 o 
  -2   5   3       46.14       50.12      4.28 o 
  -1   5   3      669.17      701.87     15.32 o 
   0   5   3      772.01      849.10     12.08 o 
   1   5   3     2826.90     2947.46    119.44 o 
   2   5   3      177.54      177.75      8.40 o 
   3   5   3       63.15       83.27      5.99 o 
   4   5   3      209.38      249.55     24.81 o 
   5   5   3      163.49      191.47     25.96 o 
   6   5   3       47.94       64.06      7.00 o 
   7   5   3       70.00       52.69     13.55 o 
   8   5   3       27.34       38.36     11.76 o 
   9   5   3        3.49        4.09      8.95 o 
  10   5   3       89.84       67.52     15.35 o 
  11   5   3       16.38        4.35      8.95 o 
  12   5   3        0.01       -2.30     10.23 o 
 -10   6   3        1.91       -8.44     13.81 o 
  -9   6   3       47.40       61.13     17.39 o 
  -8   6   3       41.84       38.11     14.58 o 
  -7   6   3        0.51       -8.95      9.72 o 
  -6   6   3       55.07       54.99     14.32 o 
  -5   6   3       58.41       36.40      7.93 o 
  -4   6   3      684.54      753.93     23.60 o 
  -3   6   3      240.94      218.17     13.02 o 
  -2   6   3      270.66      316.35     10.25 o 
  -1   6   3        0.15       -2.12      4.07 o 
   0   6   3       16.09       18.12      3.61 o 
   1   6   3        2.69        8.62      3.19 o 
   2   6   3       65.25       68.76      6.62 o 
   3   6   3      750.45      781.71     16.18 o 
   4   6   3       34.59       25.18      4.50 o 
   5   6   3        0.66        3.07     10.74 o 
   6   6   3        0.42       -3.84     10.23 o 
   7   6   3        0.00        4.86     10.23 o 
   8   6   3      117.83       99.49     16.11 o 
   9   6   3       59.74       59.33     13.81 o 
  10   6   3        3.44        4.60     11.00 o 
  11   6   3       33.95       48.59     14.32 o 
  12   6   3        0.07       -3.58      8.95 o 
 -10   7   3        0.43      -12.02     15.35 o 
  -9   7   3        0.17      -10.74     12.28 o 
  -8   7   3        1.69       -3.84     11.51 o 
  -7   7   3        0.92       -8.70     12.02 o 
  -6   7   3      129.51      147.31     19.95 o 
  -5   7   3      619.70      602.67     25.70 o 
  -4   7   3      107.40       72.18     12.40 o 
  -3   7   3       80.46       51.95      6.26 o 
  -2   7   3     1941.14     2008.81     26.90 o 
  -1   7   3       61.52       76.91      6.60 o 
   0   7   3       74.70       82.02      6.19 o 
   1   7   3      152.42      161.94      6.41 o 
   2   7   3      758.86      837.63     14.48 o 
   3   7   3      170.92      216.70      9.90 o 
   4   7   3       10.68        2.81      8.70 o 
   5   7   3      177.37      172.63     18.16 o 
   6   7   3       30.04       26.85     11.25 o 
   7   7   3        3.65        8.95     11.25 o 
   8   7   3      173.14      194.63     22.51 o 
   9   7   3       13.83       15.09     10.74 o 
  10   7   3       27.48       28.39     12.02 o 
  11   7   3       14.00       11.76     11.00 o 
  12   7   3        4.04       -6.39      9.21 o 
  -9   8   3       39.19       48.59     17.65 o 
  -8   8   3       53.21       41.18     17.14 o 
  -7   8   3        0.21        0.26     11.00 o 
  -6   8   3        2.99       -7.16     11.25 o 
  -5   8   3        0.08       -1.74      6.95 o 
  -4   8   3        3.34        5.86      7.21 o 
  -3   8   3      499.27      511.02     20.50 o 
  -2   8   3      109.44      101.91     10.10 o 
  -1   8   3      423.79      469.22     20.90 o 
   0   8   3       23.75       15.33      4.80 o 
   1   8   3      138.50      126.38      7.58 o 
   2   8   3       17.10       17.41      6.29 o 
   3   8   3        0.58        9.21     10.23 o 
   4   8   3      898.74      932.73     40.15 o 
   5   8   3      403.87      429.15     28.90 o 
   6   8   3       13.42       10.74     10.23 o 
   7   8   3       33.72       25.58     13.04 o 
   8   8   3       15.99       -1.02     12.02 o 
   9   8   3       74.92       65.98     15.86 o 
  10   8   3       13.16       16.62     12.02 o 
  11   8   3       25.96       14.07     12.28 o 
  -8   9   3        3.81        1.53     13.04 o 
  -7   9   3        2.44      -11.00     11.51 o 
  -6   9   3       48.11       34.87     10.30 o 
  -5   9   3      141.67      152.00     14.44 o 
  -4   9   3       71.82       63.60     10.16 o 
  -3   9   3      113.65      120.21     11.84 o 
  -2   9   3        0.68       -6.39      6.39 o 
  -1   9   3       60.70       77.26      9.90 o 
   0   9   3       96.03      110.15      9.08 o 
   1   9   3       70.38       82.87      8.96 o 
   2   9   3        2.37       -2.39      6.14 o 
   3   9   3      444.70      451.66     30.43 o 
   4   9   3       11.76       14.58     12.53 o 
   5   9   3      432.04      369.56     28.90 o 
   6   9   3      219.27      227.11     23.27 o 
   7   9   3      240.64      207.42     23.27 o 
   8   9   3      101.77       93.61     17.39 o 
   9   9   3        7.11       -0.26     12.53 o 
  10   9   3        1.51       -7.67     10.74 o 
  11   9   3        5.40        0.51     12.28 o 
  -7  10   3        2.56       -7.93     13.30 o 
  -6  10   3        0.38        1.53      9.72 o 
  -5  10   3       23.65       19.37     10.10 o 
  -4  10   3       73.17       80.67     11.75 o 
  -3  10   3        8.89        5.10      6.69 o 
  -2  10   3       25.67       10.16     15.47 o 
  -1  10   3      278.68      308.69     24.81 o 
   0  10   3       28.13       12.02      9.97 o 
   1  10   3       11.48       28.30      7.49 o 
   2  10   3       99.72      120.14     10.99 o 
   3  10   3      168.09      130.97     14.32 o 
   4  10   3       31.26       40.66     13.30 o 
   5  10   3        4.27        1.02     10.74 o 
   6  10   3        0.18       -1.02      9.97 o 
   7  10   3       55.86       82.86     17.14 o 
   8  10   3       14.84       -7.93      9.97 o 
   9  10   3        8.92        6.65     11.00 o 
  10  10   3       13.05       22.51     14.58 o 
  -6  11   3        1.11       -4.98      7.90 o 
  -5  11   3       35.55       20.65     18.16 o 
  -4  11   3       70.17       85.60     12.23 o 
  -3  11   3      167.87      164.09     14.83 o 
  -2  11   3        6.08        6.14      8.18 o 
  -1  11   3        1.53        2.05      8.95 o 
   0  11   3       19.39       14.58     10.23 o 
   1  11   3        0.15        8.70      8.44 o 
   2  11   3        0.37        3.58      9.46 o 
   3  11   3       75.68       54.28      9.58 o 
   4  11   3       42.24       63.23     10.01 o 
   5  11   3      102.81      119.44     19.18 o 
   6  11   3       11.89        7.93     13.55 o 
   7  11   3        0.15        1.53     12.53 o 
   8  11   3        3.39        5.12     11.25 o 
   9  11   3        0.62       -4.09     10.49 o 
  -5  12   3       16.55        5.14      8.09 o 
  -4  12   3       11.07       19.18     12.53 o 
  -3  12   3        2.96       -2.05     10.74 o 
  -2  12   3        0.25       -1.28      9.97 o 
  -1  12   3        0.69        6.65      7.93 o 
   0  12   3        6.61       25.83     11.25 o 
   1  12   3       26.53       29.41     12.02 o 
   2  12   3       22.33       -3.84      9.97 o 
   3  12   3       33.08       39.39     12.28 o 
   4  12   3       53.36       82.86     17.14 o 
   5  12   3        0.00       -5.37      8.70 o 
   6  12   3        0.68       -5.12     11.76 o 
   7  12   3        0.53        3.84     12.28 o 
   8  12   3        5.31       -0.26     13.04 o 
  -3  13   3        2.44        3.07     12.02 o 
  -2  13   3        0.04        4.09     10.74 o 
  -1  13   3        8.30        7.42      9.97 o 
   0  13   3        8.43       15.09      9.97 o 
   1  13   3        3.63       12.28     10.23 o 
   2  13   3        0.14        2.81     11.00 o 
   3  13   3        1.21       -1.28      9.72 o 
   4  13   3       48.51       40.41     14.32 o 
   5  13   3       15.41        8.70     13.30 o 
   6  13   3       51.11       40.41     16.88 o 
   1  14   3       39.42       52.17     15.09 o 
   2  14   3       14.74       14.07     12.28 o 
   3  14   3       11.45        1.53     11.76 o 
  -5 -13   4        2.02        3.07     11.25 o 
  -4 -13   4      131.59      128.64     22.25 o 
  -3 -13   4       16.09       44.50     14.83 o 
  -2 -13   4       25.92       14.07     13.81 o 
  -1 -13   4        0.10       -6.39     12.28 o 
   0 -13   4        5.12        6.39     14.58 o 
   1 -13   4        8.52       29.67     13.81 o 
  -7 -12   4        2.42        5.37     11.51 o 
  -6 -12   4       18.12       16.37     14.32 o 
  -5 -12   4       27.68        6.65     13.04 o 
  -4 -12   4        0.23       -3.84      9.72 o 
  -3 -12   4       35.97       34.53     13.55 o 
  -2 -12   4       63.87       79.80     17.90 o 
  -1 -12   4        9.34        9.21     11.00 o 
   0 -12   4       17.01        9.72     11.25 o 
   1 -12   4        2.23        1.53     13.55 o 
   2 -12   4       14.87        0.26     14.07 o 
   3 -12   4       33.43       18.41     16.37 o 
   4 -12   4        9.61       12.02     14.83 o 
  -9 -11   4        1.66       -0.77     10.49 o 
  -8 -11   4       22.82       29.41     12.79 o 
  -7 -11   4        0.06       -3.76      7.16 o 
  -6 -11   4        0.12       -0.47      7.41 o 
  -5 -11   4        9.88       -4.60      9.21 o 
  -4 -11   4      223.87      214.83     23.02 o 
  -3 -11   4       27.31       26.34     12.02 o 
  -2 -11   4        1.30       -9.46      9.46 o 
  -1 -11   4       12.34       15.35     11.25 o 
   0 -11   4      124.53      129.92     18.41 o 
   1 -11   4        7.30        5.88     14.32 o 
   2 -11   4        0.44      -10.49      9.21 o 
   3 -11   4       24.21       26.60     15.35 o 
   4 -11   4        4.24        7.28      7.85 o 
   5 -11   4        1.71        1.13      8.03 o 
 -10 -10   4        0.00      -17.26     11.51 o 
  -9 -10   4        0.05      -12.79     11.76 o 
  -8 -10   4       26.63       25.06     13.55 o 
  -7 -10   4        6.72        6.39      9.72 o 
  -6 -10   4       15.10       12.27      7.50 o 
  -5 -10   4       64.16       78.68     10.60 o 
  -4 -10   4      325.72      291.33     17.05 o 
  -3 -10   4       13.55       16.11     10.49 o 
  -2 -10   4       73.20       72.89     14.83 o 
  -1 -10   4        3.62        2.05     11.25 o 
   0 -10   4       90.11       95.91     16.37 o 
   1 -10   4       29.15       38.62     13.04 o 
   2 -10   4       35.20       30.40      8.50 o 
   3 -10   4       99.93      118.15     12.40 o 
   4 -10   4       69.77       98.88     12.82 o 
   5 -10   4        2.12       -4.66      7.28 o 
   6 -10   4        0.01        5.12     12.02 o 
   7 -10   4        3.18        1.79     12.02 o 
 -10  -9   4        3.00       10.74     10.49 o 
  -9  -9   4      122.36      148.34     20.46 o 
  -8  -9   4       17.76       37.34     13.81 o 
  -7  -9   4        1.38       11.76     11.25 o 
  -6  -9   4       31.79       43.22     11.51 o 
  -5  -9   4        1.86       -0.81      6.68 o 
  -4  -9   4       39.09       42.97      8.67 o 
  -3  -9   4       23.19       20.46      7.23 o 
  -2  -9   4       46.46       66.85      9.97 o 
  -1  -9   4        0.02       -5.00      4.79 o 
   0  -9   4        2.64       19.44     11.25 o 
   1  -9   4       75.66       73.98     10.41 o 
   2  -9   4        2.88        5.37      6.68 o 
   3  -9   4      188.29      206.85     15.62 o 
   4  -9   4      183.74      158.48     14.78 o 
   5  -9   4       82.24       88.38     11.84 o 
   6  -9   4       22.19       24.04     13.81 o 
   7  -9   4        1.69       -6.65     11.00 o 
   8  -9   4       13.12        4.86     11.51 o 
 -11  -8   4        0.47        5.63     12.28 o 
 -10  -8   4       25.51       22.25     13.30 o 
  -9  -8   4       21.31        8.95     10.49 o 
  -8  -8   4        4.97       -3.07      7.93 o 
  -7  -8   4       43.20       36.06     11.25 o 
  -6  -8   4      189.90      177.24     19.18 o 
  -5  -8   4      207.98      222.76     20.20 o 
  -4  -8   4      407.64      393.30     17.43 o 
  -3  -8   4        0.56       -1.53      5.68 o 
  -2  -8   4      116.44       85.21      8.84 o 
  -1  -8   4       67.64       60.21      5.93 o 
   0  -8   4      159.81      160.49      8.59 o 
   1  -8   4      120.27      107.26      7.58 o 
   2  -8   4      143.04      146.58     12.27 o 
   3  -8   4       94.35       96.35     12.02 o 
   4  -8   4       51.22       45.40      9.58 o 
   5  -8   4        0.00        2.89      7.95 o 
   6  -8   4       17.45       -0.51     11.76 o 
   7  -8   4        4.23       15.86     12.02 o 
   8  -8   4       13.79        3.32     10.74 o 
   9  -8   4        1.64       -4.60     13.30 o 
 -11  -7   4       19.96       17.65     10.49 o 
 -10  -7   4       34.51       40.15     14.07 o 
  -9  -7   4       15.34       17.65     11.00 o 
  -8  -7   4       26.21       16.11     11.76 o 
  -7  -7   4      244.30      229.41     21.23 o 
  -6  -7   4       21.22       24.04     11.00 o 
  -5  -7   4      461.96      467.77     25.83 o 
  -4  -7   4        4.46       -1.70      5.78 o 
  -3  -7   4        2.38        8.52      5.42 o 
  -2  -7   4       46.41       65.26      5.60 o 
  -1  -7   4      122.00      123.50      9.40 o 
   0  -7   4      468.86      534.31     13.58 o 
   1  -7   4       33.32       20.18      6.08 o 
   2  -7   4       13.62       12.34      4.80 o 
   3  -7   4      143.48      136.64      8.74 o 
   4  -7   4       50.22       36.55      9.72 o 
   5  -7   4        1.04        0.43      7.52 o 
   6  -7   4       34.88       31.97     14.58 o 
   7  -7   4       45.07       54.73     15.09 o 
   8  -7   4       42.34       45.78     15.09 o 
   9  -7   4        5.88        6.91     13.81 o 
  10  -7   4       10.98        6.65     12.53 o 
 -12  -6   4        4.18        2.81      8.95 o 
 -11  -6   4       10.64        6.14     10.74 o 
 -10  -6   4      122.49      113.81     16.88 o 
  -9  -6   4       10.32        6.65     10.23 o 
  -8  -6   4      182.41      204.60     20.20 o 
  -7  -6   4       36.16       54.22     12.28 o 
  -6  -6   4       24.19       23.79      9.46 o 
  -5  -6   4       26.29       23.53      9.72 o 
  -4  -6   4      128.59      122.95      7.43 o 
  -3  -6   4       85.85       89.17      5.85 o 
  -2  -6   4      638.22      592.66     17.64 o 
  -1  -6   4       85.11      100.99      6.52 o 
   0  -6   4       16.19       20.11      4.05 o 
   1  -6   4       39.58       30.86      4.55 o 
   2  -6   4      909.80      865.42     18.88 o 
   3  -6   4       10.18       11.72      4.73 o 
   4  -6   4       27.89       17.11      8.70 o 
   5  -6   4      242.88      245.30     16.07 o 
   6  -6   4      303.92      241.94     24.04 o 
   7  -6   4       27.95       12.53     14.58 o 
   8  -6   4       43.23       38.11     16.37 o 
   9  -6   4       13.44       10.23     13.04 o 
  10  -6   4        3.74        3.58     14.83 o 
 -12  -5   4        6.64       15.35      9.72 o 
 -11  -5   4       12.38        2.56     10.23 o 
 -10  -5   4       27.36       41.69     11.25 o 
  -9  -5   4        3.82       -1.53      8.44 o 
  -8  -5   4       44.73       42.20     11.00 o 
  -7  -5   4      229.23      192.33     18.41 o 
  -6  -5   4      210.12      247.57     19.95 o 
  -5  -5   4      923.05      996.08     19.86 o 
  -4  -5   4      248.71      257.64     14.96 o 
  -3  -5   4      377.70      384.17     11.80 o 
  -2  -5   4      421.14      464.78     13.73 o 
   0  -5   4      251.94      294.90     14.82 o 
   1  -5   4     1158.37     1243.35     17.68 o 
   2  -5   4       35.31       43.39      4.82 o 
   3  -5   4       56.21       61.23      8.77 o 
   4  -5   4      274.50      239.27     14.17 o 
   5  -5   4       51.98       28.64     13.04 o 
   6  -5   4        1.91        4.60     13.55 o 
   7  -5   4        0.12       -8.44     11.76 o 
   8  -5   4       11.73       -1.53     12.02 o 
   9  -5   4       14.08       11.00     15.35 o 
  10  -5   4        1.72        2.30     13.04 o 
  11  -5   4       23.01       12.28     14.58 o 
 -12  -4   4        3.22        3.58      8.95 o 
 -11  -4   4        6.46        7.67      8.95 o 
 -10  -4   4       20.61       18.93     10.49 o 
  -9  -4   4       68.70       64.45     12.53 o 
  -8  -4   4       21.91       20.46      8.70 o 
  -7  -4   4        0.13       -5.34      4.73 o 
  -6  -4   4      177.92      178.97      7.78 o 
  -5  -4   4        1.18        7.59      4.43 o 
  -4  -4   4      647.99      829.66     24.68 o 
  -3  -4   4      714.04      761.60     18.93 o 
  -2  -4   4      120.79       91.02      5.26 o 
   0  -4   4      388.11      374.93     10.37 o 
   1  -4   4        6.43        7.23      3.09 o 
   2  -4   4     1230.55     1223.96     25.03 o 
   3  -4   4      491.34      450.88     26.98 o 
   4  -4   4      206.80      206.31     12.60 o 
   5  -4   4        5.16      -13.04      8.70 o 
   6  -4   4        0.19       -5.12     11.25 o 
   7  -4   4        9.70        3.84     13.04 o 
   8  -4   4      243.53      225.83     24.04 o 
   9  -4   4       11.52       12.53     16.11 o 
  10  -4   4       26.13       18.67     14.07 o 
  11  -4   4        2.02       -1.79     11.51 o 
 -12  -3   4        1.64        8.95      9.46 o 
 -11  -3   4       31.01       25.58      9.72 o 
 -10  -3   4       24.54       25.83      9.46 o 
  -9  -3   4      235.95      280.17     15.18 o 
  -8  -3   4       20.42       21.36      6.22 o 
  -7  -3   4       46.38       35.39      6.51 o 
  -6  -3   4      387.12      380.91     12.21 o 
  -5  -3   4      741.71      965.77     51.79 o 
  -4  -3   4       74.64       56.97      6.22 o 
  -3  -3   4      384.69      471.21     12.52 o 
  -2  -3   4     1892.51     2272.33     45.88 o 
  -1  -3   4      641.76      750.81     16.68 o 
   0  -3   4      627.08      603.59      9.33 o 
   1  -3   4     1364.06     1349.31     14.76 o 
   2  -3   4      541.97      503.21     16.11 o 
   3  -3   4     1463.90     1335.32     26.30 o 
   4  -3   4     1009.95     1207.92     38.87 o 
   5  -3   4      237.27      229.15     19.69 o 
   6  -3   4      104.72       87.47     17.14 o 
   7  -3   4      178.96      176.98     20.46 o 
   8  -3   4       58.30       56.27     17.90 o 
   9  -3   4        2.26       -2.81     11.25 o 
  10  -3   4       41.75       50.13     17.65 o 
  11  -3   4       73.52      107.16     21.48 o 
  12  -3   4       25.69       16.88     17.14 o 
 -12  -2   4        8.12       17.14      9.72 o 
 -10  -2   4        2.32       -2.05     10.23 o 
  -9  -2   4      211.91      193.09     18.41 o 
  -8  -2   4        4.35        3.07      8.44 o 
  -7  -2   4      232.81      258.82     17.39 o 
  -6  -2   4       27.41       33.94      5.69 o 
  -5  -2   4      197.86      208.69     14.58 o 
  -4  -2   4     2397.31     2427.61     42.46 o 
  -3  -2   4       20.44        5.88      5.12 o 
  -2  -2   4     1414.22     1558.82     30.43 o 
  -1  -2   4      160.79      155.96      5.18 o 
   0  -2   4       79.66       44.62      5.13 o 
   1  -2   4       50.75       74.04      7.03 o 
   2  -2   4      746.45      684.80     19.95 o 
   3  -2   4       60.14      107.19      8.34 o 
   4  -2   4        0.98        9.46      9.46 o 
   5  -2   4       90.04       87.21     14.07 o 
   6  -2   4      157.97      138.87     17.14 o 
   7  -2   4       10.59       23.53     12.79 o 
   8  -2   4        0.14      -10.23     13.55 o 
   9  -2   4       73.01       58.06     17.14 o 
  10  -2   4       11.00       10.74     12.02 o 
  11  -2   4        2.17        6.49      5.99 o 
  12  -2   4        0.94        2.31      6.47 o 
 -12  -1   4        2.62        3.84     12.28 o 
 -11  -1   4      164.43      168.29     20.72 o 
 -10  -1   4       38.52       46.55     12.79 o 
  -9  -1   4      540.37      558.82     30.18 o 
  -8  -1   4       17.22       20.97      8.95 o 
  -7  -1   4       62.66       38.36      9.21 o 
  -6  -1   4      214.97      238.76     12.03 o 
  -5  -1   4      121.44      121.95      8.50 o 
  -4  -1   4       24.25       56.01      8.18 o 
  -3  -1   4     1616.24     1671.09     33.76 o 
  -2  -1   4     3002.99     2648.07     40.66 o 
  -1  -1   4        9.69       -0.15      2.80 o 
   0  -1   4     1687.79     1851.23     36.19 o 
   1  -1   4      436.52      446.92     12.10 o 
   2  -1   4     1700.81     1557.05     69.33 o 
   3  -1   4      153.14      151.42      7.24 o 
   4  -1   4      320.45      326.48     14.71 o 
   5  -1   4      365.76      362.15     21.99 o 
   6  -1   4      390.98      350.13     23.02 o 
   7  -1   4       21.87       15.60     13.04 o 
   8  -1   4      203.09      206.93     21.99 o 
   9  -1   4        2.43       -2.60      6.24 o 
  10  -1   4        0.15       -0.87      5.67 o 
  11  -1   4       21.96       36.63     11.25 o 
  12  -1   4        9.57       18.45      7.98 o 
 -12   0   4       11.50        4.09     13.81 o 
 -11   0   4        0.53       -4.09     12.28 o 
 -10   0   4       37.43       39.90     13.55 o 
  -9   0   4      193.63      195.40     20.72 o 
  -8   0   4      303.57      375.70     25.06 o 
  -7   0   4       49.88       47.57     10.74 o 
  -6   0   4      269.80      265.84     13.11 o 
  -5   0   4        0.08       -3.45      4.24 o 
  -4   0   4      423.59      275.19     15.60 o 
  -3   0   4      109.07      104.60      9.46 o 
  -2   0   4      949.55     1090.79     26.60 o 
   0   0   4     5814.88     5703.37     50.44 o 
   1   0   4      138.51      249.42     12.97 o 
   2   0   4     8340.96     8622.78     94.63 o 
   3   0   4      876.97     1077.29     42.33 o 
   4   0   4      575.55      590.37     15.23 o 
   5   0   4      512.28      420.62     14.13 o 
   6   0   4       25.52       26.39      6.14 o 
   7   0   4      105.49       98.64      9.39 o 
   8   0   4       74.18       92.98      9.83 o 
   9   0   4      873.89      773.26     65.34 o 
  10   0   4       39.91       50.78      8.79 o 
  11   0   4       34.30       28.51      8.02 o 
  12   0   4        8.04       14.74      7.98 o 
 -12   1   4       12.45       15.35     15.86 o 
 -11   1   4       24.50       17.14     13.30 o 
 -10   1   4       11.22        3.58     11.00 o 
  -9   1   4        0.01        0.51     11.51 o 
  -8   1   4      122.90      149.62     17.39 o 
  -7   1   4       80.03       88.49     13.55 o 
  -6   1   4        0.65       -0.64      4.52 o 
  -3   1   4     2053.57     1968.28     40.15 o 
  -2   1   4      406.19      357.14     21.61 o 
   0   1   4     4574.89     4626.14     41.73 o 
   1   1   4        0.30        4.93      3.60 o 
   2   1   4       12.97       18.21      7.67 o 
   3   1   4        2.20       12.40      4.52 o 
   4   1   4       75.79       88.85      7.05 o 
   5   1   4      882.29      768.91     19.06 o 
   6   1   4      344.27      412.61     14.91 o 
   7   1   4        4.68        1.99      5.77 o 
   8   1   4       43.63       36.20      7.61 o 
   9   1   4        0.38        1.02      6.38 o 
  10   1   4       38.83       31.32      8.54 o 
  11   1   4        4.83       11.82      6.74 o 
  12   1   4        7.08        4.51      6.22 o 
  13   1   4        4.08        6.39      9.21 o 
 -12   2   4        0.58       -7.93     11.00 o 
 -11   2   4       11.58       -0.77     14.58 o 
 -10   2   4        2.49       -6.91     12.53 o 
  -9   2   4       73.82       66.24     16.37 o 
  -8   2   4        6.01       14.07     11.51 o 
  -7   2   4       25.56       26.60     11.51 o 
  -6   2   4        4.24       -0.26      8.95 o 
  -5   2   4        8.56       10.04      6.19 o 
  -3   2   4      459.04      390.50     13.01 o 
  -2   2   4       28.37       18.71      4.43 o 
  -1   2   4      236.27      284.29      9.85 o 
   0   2   4    11097.27    10051.11     64.20 o 
   1   2   4       57.56       56.04      6.01 o 
   2   2   4      592.03      590.31     13.56 o 
   3   2   4     2172.44     2261.40     28.47 o 
   4   2   4        0.99       -1.40      4.59 o 
   5   2   4      315.60      271.20     45.78 o 
   6   2   4      567.09      493.48     16.45 o 
   7   2   4       37.70       46.96      7.50 o 
   8   2   4      102.41      119.70     10.31 o 
   9   2   4      655.63      620.97     29.54 o 
  10   2   4      114.50      114.43     16.50 o 
  11   2   4      245.43      192.29     14.46 o 
  12   2   4       12.50        8.44      8.18 o 
  13   2   4        3.65        3.32      8.44 o 
 -12   3   4        3.96        4.09     15.09 o 
 -11   3   4        0.01      -13.30     12.02 o 
 -10   3   4       10.83        4.09     13.30 o 
  -9   3   4        8.56        3.32     10.74 o 
  -8   3   4      334.90      364.96     27.37 o 
  -7   3   4       67.37       59.33     14.07 o 
  -6   3   4      179.62      179.54     17.65 o 
  -5   3   4        0.07       -1.42      4.66 o 
  -4   3   4      102.64       85.60      8.32 o 
  -3   3   4       19.63       11.57      3.96 o 
  -2   3   4      143.30      158.65      8.67 o 
  -1   3   4     4886.69     4838.07     45.11 o 
   0   3   4     3829.74     3376.77    125.70 o 
   1   3   4     6403.74     7032.91    149.87 o 
   2   3   4      242.02      295.47     10.23 o 
   3   3   4      664.52      685.58     15.72 o 
   4   3   4       26.96       21.27      5.34 o 
   5   3   4       23.52       16.43     11.38 o 
   6   3   4       67.83       66.72      8.01 o 
   7   3   4      156.35      156.18     20.59 o 
   8   3   4      154.18      147.20     11.12 o 
   9   3   4       32.00       28.38      8.03 o 
  10   3   4        9.99        8.20      6.01 o 
  11   3   4       34.78       21.48     10.23 o 
  12   3   4        3.60        3.32      7.42 o 
  13   3   4       14.13        7.16     10.74 o 
 -11   4   4        4.74       19.44     16.88 o 
 -10   4   4       28.96       54.99     16.11 o 
  -9   4   4       23.91       19.18     15.09 o 
  -8   4   4       28.52       25.32     12.53 o 
  -7   4   4       17.04       27.11     11.76 o 
  -6   4   4      302.97      375.96     25.32 o 
  -5   4   4       23.39       16.62      8.95 o 
  -4   4   4      236.64      185.02      9.29 o 
  -3   4   4     2108.81     2361.22     29.82 o 
  -2   4   4      965.15     1170.33     34.53 o 
  -1   4   4       18.64       15.80      2.79 o 
   0   4   4       14.34        9.23      2.91 o 
   1   4   4      121.56      137.59     10.36 o 
   2   4   4      218.37      274.14     10.73 o 
   3   4   4       34.01       31.21      5.30 o 
   4   4   4        3.16       -0.54      4.86 o 
   5   4   4        8.50        4.71      4.92 o 
   6   4   4        0.34        4.35      5.24 o 
   7   4   4       18.37       14.55      6.69 o 
   8   4   4       22.76       10.97      6.92 o 
   9   4   4       24.94       20.97      9.72 o 
  10   4   4        1.17        7.67      8.95 o 
  11   4   4        6.28        4.35      8.44 o 
  12   4   4        4.45        8.70      9.21 o 
  13   4   4       18.00        6.91     10.49 o 
 -11   5   4       12.18        5.37     15.86 o 
 -10   5   4        1.15      -20.72     13.81 o 
  -9   5   4       28.24       35.81     15.35 o 
  -8   5   4      292.96      317.65     27.62 o 
  -7   5   4       37.74       41.43     14.32 o 
  -6   5   4        1.57       -3.58     11.51 o 
  -5   5   4       97.58       95.46     10.29 o 
  -4   5   4      101.28       69.37      8.58 o 
  -3   5   4     1308.98     1170.01     29.91 o 
  -2   5   4       10.47       24.95      5.31 o 
  -1   5   4     3534.57     3705.93     29.69 o 
   0   5   4      725.40      777.28     15.36 o 
   1   5   4     1770.32     1886.74     28.57 o 
   2   5   4     1192.80     1178.93     59.59 o 
   3   5   4     1919.50     1991.13    114.71 o 
   4   5   4       49.56       57.13      6.10 o 
   5   5   4       64.53       57.09      6.70 o 
   6   5   4       14.79       12.02      5.11 o 
   7   5   4       47.76       51.41     11.76 o 
   8   5   4      102.71       96.67     15.35 o 
   9   5   4       52.76       47.31     12.28 o 
  10   5   4        4.14        2.05     10.74 o 
  11   5   4       14.79       24.30     12.53 o 
  12   5   4       13.79        7.42      9.72 o 
 -10   6   4        3.52      -17.26     11.51 o 
  -9   6   4       20.67       27.11     14.58 o 
  -8   6   4       21.81       17.14     12.79 o 
  -7   6   4      218.69      278.52     25.58 o 
  -6   6   4      184.69      202.05     22.25 o 
  -5   6   4      102.21       92.13     10.39 o 
  -4   6   4        2.23        0.28      5.51 o 
  -3   6   4      330.58      345.70     15.91 o 
  -2   6   4      127.94       92.12      5.66 o 
  -1   6   4       55.41       40.37      4.47 o 
   0   6   4      200.07      243.70      8.50 o 
   1   6   4        0.06       -0.34      4.99 o 
   2   6   4     1242.98     1310.91     23.89 o 
   3   6   4     1077.10     1162.65     22.03 o 
   4   6   4       75.30       74.63      6.81 o 
   5   6   4      627.10      604.35     30.18 o 
   6   6   4       82.87       85.68     15.86 o 
   7   6   4       21.78       16.11     12.02 o 
   8   6   4       77.25       93.09     16.11 o 
   9   6   4       12.93       23.02     10.23 o 
  10   6   4        0.52        3.84      9.21 o 
  11   6   4        0.40       -4.09      8.44 o 
  12   6   4        0.42        0.51     10.23 o 
 -10   7   4        0.07      -12.28     11.25 o 
  -9   7   4        0.66       -7.16     11.25 o 
  -8   7   4       12.06        8.44     13.55 o 
  -7   7   4       20.48        7.67     12.79 o 
  -6   7   4       19.78       15.86     12.53 o 
  -5   7   4      611.18      607.91     24.05 o 
  -4   7   4        0.85        1.22      6.12 o 
  -3   7   4      285.60      281.88     15.52 o 
  -2   7   4      139.31      158.79      8.24 o 
  -1   7   4       87.74       62.62      5.36 o 
   0   7   4      261.12      258.63      8.25 o 
   1   7   4        3.68       -1.13      3.43 o 
   2   7   4      217.15      211.95     10.92 o 
   3   7   4      632.06      733.86     17.92 o 
   4   7   4       21.02        5.88      9.21 o 
   5   7   4        7.09        5.37      9.21 o 
   6   7   4        4.54       -0.77     10.23 o 
   7   7   4        1.97       -2.05     12.28 o 
   8   7   4        8.99       11.25     10.49 o 
   9   7   4        2.28       -3.84     10.74 o 
  10   7   4        8.29        3.32     11.00 o 
  11   7   4        3.32        9.46     11.51 o 
  12   7   4        4.14       15.86     11.76 o 
  -9   8   4       22.08       16.37     15.60 o 
  -8   8   4       13.19       17.65     14.07 o 
  -7   8   4        1.11      -12.53      9.97 o 
  -6   8   4        2.90        6.19      7.56 o 
  -5   8   4      216.71      244.17     16.64 o 
  -4   8   4        0.83       -1.44      6.12 o 
  -3   8   4      374.24      412.19     19.07 o 
  -2   8   4        0.01       -5.13      5.69 o 
  -1   8   4       31.61       39.41      7.68 o 
   0   8   4      210.86      236.29      9.77 o 
   1   8   4        3.80       -0.51      3.58 o 
   2   8   4        0.19        0.18      4.12 o 
   3   8   4      322.83      330.69     25.06 o 
   4   8   4       38.47       39.90     14.58 o 
   6   8   4       76.89       65.73     15.86 o 
   7   8   4       21.94       23.79     12.79 o 
   8   8   4       76.39       92.84     16.88 o 
   9   8   4       25.50       18.67     12.28 o 
  10   8   4       17.65        2.56     11.00 o 
  11   8   4       51.77       34.78     14.83 o 
  -8   9   4        3.64       -2.05     12.53 o 
  -7   9   4       11.24       -5.12     11.00 o 
  -6   9   4       10.43       15.44      8.66 o 
  -5   9   4        0.27        3.66      6.94 o 
  -4   9   4        9.65        8.08      7.39 o 
  -3   9   4      129.98       91.03     11.21 o 
  -2   9   4        5.60       -2.08      6.60 o 
  -1   9   4        0.04       -2.78      5.94 o 
   0   9   4       97.82      124.98     10.85 o 
   1   9   4      103.05       74.68     15.35 o 
   2   9   4       17.98       31.33      6.99 o 
   3   9   4       96.54      109.72     17.90 o 
   4   9   4       70.34       86.96     16.62 o 
   5   9   4        0.78      -13.81      9.21 o 
   6   9   4       29.29       16.11     11.76 o 
   7   9   4        2.97       -5.37      8.70 o 
   8   9   4        8.05        2.05     12.02 o 
   9   9   4        9.65       10.49     13.30 o 
  10   9   4       12.55        8.70     12.79 o 
  11   9   4       11.48       11.76     13.04 o 
  -7  10   4        7.62       -9.97     11.51 o 
  -6  10   4       93.65      113.11     14.36 o 
  -5  10   4       41.08       36.84     10.48 o 
  -4  10   4       18.57       18.03      8.70 o 
  -3  10   4       11.73       22.05      7.83 o 
  -2  10   4       42.08       53.46      9.38 o 
  -1  10   4       30.71       20.20      7.67 o 
   0  10   4       44.61       27.11     12.28 o 
   1  10   4        2.46       -3.84      9.72 o 
   2  10   4        2.44        0.77      8.44 o 
   4  10   4      166.22      154.73     20.72 o 
   5  10   4       46.27       34.27     14.32 o 
   6  10   4       11.07       28.64     12.79 o 
   7  10   4       24.88       30.95     13.55 o 
   8  10   4        6.38       -5.12     10.49 o 
   9  10   4        0.89       -5.88      9.46 o 
  10  10   4        0.50       -9.21     11.25 o 
  -6  11   4        4.96       -4.84      7.56 o 
  -5  11   4        6.64        0.96      9.33 o 
  -4  11   4       30.31       33.81     10.21 o 
  -3  11   4       74.13       73.10     11.56 o 
  -2  11   4       64.06       52.69     13.30 o 
  -1  11   4        0.11       -2.30      8.44 o 
   0  11   4        0.00       -1.53      9.46 o 
   1  11   4        1.99       -1.53      7.42 o 
   2  11   4        7.45        1.53      8.70 o 
   3  11   4        4.74       11.25      9.97 o 
   4  11   4       39.63        6.39     11.51 o 
   5  11   4        1.97       10.49     12.53 o 
   6  11   4        1.36       -2.30     11.00 o 
   7  11   4       38.33       33.50     14.32 o 
   8  11   4        0.03       -9.21      9.72 o 
   9  11   4       24.10       27.88     14.58 o 
  -4  12   4       50.08       27.37     12.02 o 
  -3  12   4        4.74       11.76     10.74 o 
  -2  12   4        3.42       16.11     12.02 o 
  -1  12   4        4.68        6.91      9.46 o 
   0  12   4       10.43       12.53     10.74 o 
   1  12   4        0.02        3.58     10.23 o 
   2  12   4        0.22        7.93     11.25 o 
   3  12   4        1.29        9.46      9.21 o 
   4  12   4       50.80       45.78     13.81 o 
   5  12   4        4.66       16.88     12.53 o 
   6  12   4       91.82      113.30     20.20 o 
   7  12   4       21.81       25.83     15.35 o 
   8  12   4        5.49       -1.53     12.02 o 
  -2  13   4        7.47        0.00      9.97 o 
  -1  13   4       12.43       25.06     11.25 o 
   0  13   4        0.91       -4.09     10.74 o 
   1  13   4        0.07       -1.79      8.95 o 
   2  13   4       17.67       27.11     13.55 o 
   3  13   4        4.43       11.51     11.25 o 
   4  13   4        4.37        3.07     12.02 o 
   5  13   4       37.59       43.22     14.58 o 
   6  13   4       13.12        8.70     12.53 o 
  -4 -13   5       51.76       61.38     16.88 o 
  -3 -13   5       56.46       36.32     15.86 o 
  -2 -13   5        7.33       -8.44     13.81 o 
  -1 -13   5       10.97        9.97     13.55 o 
   0 -13   5       21.25       18.67     11.25 o 
  -7 -12   5        1.57       14.32     13.04 o 
  -6 -12   5       29.34       23.79     14.07 o 
  -5 -12   5        1.66       -2.56     12.28 o 
  -4 -12   5       43.02       37.85     14.07 o 
  -3 -12   5       19.58       16.88     13.04 o 
  -2 -12   5        5.03       -6.91      9.97 o 
  -1 -12   5        0.39       -2.05     12.53 o 
   0 -12   5       20.07       33.50     13.04 o 
   1 -12   5        7.93       -3.32     10.74 o 
   2 -12   5       14.49       16.88     12.79 o 
   3 -12   5       41.01       34.53     17.14 o 
  -8 -11   5        6.28        8.70     12.02 o 
  -7 -11   5       86.88       85.68     18.67 o 
  -6 -11   5       13.70       12.79     12.79 o 
  -5 -11   5       51.53       56.78     15.86 o 
  -4 -11   5       81.17       69.82     15.86 o 
  -3 -11   5       81.08      105.88     18.16 o 
  -2 -11   5        4.85       15.60     12.79 o 
  -1 -11   5       23.07       40.66     13.04 o 
   0 -11   5        3.42       -2.81      9.21 o 
   1 -11   5      141.26      132.22     20.46 o 
   2 -11   5       91.47       89.51     19.18 o 
   3 -11   5        0.95       -6.39     13.04 o 
   4 -11   5       36.34       43.62     10.38 o 
   5 -11   5       10.12       18.94      9.71 o 
  -9 -10   5       35.87       41.94     13.55 o 
  -8 -10   5        1.23       -3.07     11.00 o 
  -7 -10   5        0.23       -7.88      6.96 o 
  -6 -10   5       55.38       70.08     15.60 o 
  -5 -10   5       82.24      102.81     17.65 o 
  -4 -10   5        2.29        4.60      9.97 o 
  -3 -10   5        5.03       -1.02      8.44 o 
  -2 -10   5       35.96       32.99     12.02 o 
  -1 -10   5      152.98      184.65     20.97 o 
   0 -10   5       30.26       31.71     13.55 o 
   1 -10   5       75.39       63.43     14.83 o 
   2 -10   5        0.99        5.61      7.86 o 
   3 -10   5        4.54        3.36      7.31 o 
   4 -10   5        4.59       10.04      7.74 o 
   5 -10   5        6.11        8.55      8.02 o 
   6 -10   5        1.31        5.37     10.74 o 
 -10  -9   5       15.21       25.06     12.79 o 
  -9  -9   5       10.97       -3.84      7.93 o 
  -8  -9   5        6.45       10.23     11.51 o 
  -7  -9   5       26.37       10.74      8.95 o 
  -6  -9   5        0.12       -4.42      6.78 o 
  -5  -9   5        3.82        7.26      6.99 o 
  -4  -9   5      107.25       72.63     15.09 o 
  -3  -9   5       54.09       36.83     12.02 o 
  -2  -9   5       22.34       31.46     12.28 o 
  -1  -9   5      166.25      151.66     18.16 o 
   0  -9   5       24.15       15.86     12.02 o 
   1  -9   5      413.04      466.25     20.33 o 
   2  -9   5        5.13        8.75      8.22 o 
   3  -9   5      123.97      148.54     13.91 o 
   4  -9   5       99.40      101.52     12.03 o 
   5  -9   5        0.77        1.02      8.52 o 
   6  -9   5       54.31       49.36     15.86 o 
   7  -9   5       26.83       35.29     15.09 o 
   8  -9   5        0.22      -10.74     11.51 o 
 -11  -8   5        1.80        5.12     12.79 o 
 -10  -8   5        7.08       20.97     13.81 o 
  -9  -8   5        8.08       -0.26      8.44 o 
  -8  -8   5       40.95       46.29     12.79 o 
  -7  -8   5        8.82       15.35      9.72 o 
  -6  -8   5      335.42      405.37     27.11 o 
  -5  -8   5      300.19      305.69     16.68 o 
  -4  -8   5        7.26        0.07      6.04 o 
  -3  -8   5      210.77      196.42     14.96 o 
  -2  -8   5       95.80       80.53      8.48 o 
  -1  -8   5       29.45       31.91      6.96 o 
   0  -8   5       78.14       67.50      8.70 o 
   1  -8   5      109.54      120.43     11.54 o 
   2  -8   5      105.52       89.70     13.17 o 
   3  -8   5        0.96       -0.37      7.83 o 
   4  -8   5       31.80       26.91      9.36 o 
   5  -8   5       71.39       82.61     11.66 o 
   6  -8   5        2.85        1.02     12.02 o 
   7  -8   5       23.35       37.08     15.86 o 
   8  -8   5       10.98       12.02     14.32 o 
 -11  -7   5        7.36       13.30      9.46 o 
 -10  -7   5        8.01        2.30     10.49 o 
  -9  -7   5       15.78       16.11     11.76 o 
  -8  -7   5        4.15        9.21     10.74 o 
  -7  -7   5      434.40      477.75     29.67 o 
  -6  -7   5      154.02      182.86     19.18 o 
  -5  -7   5       13.22       18.67      9.46 o 
  -4  -7   5        4.78        4.60      5.79 o 
  -3  -7   5      127.23      120.89      9.57 o 
  -2  -7   5      115.32      100.13      6.65 o 
  -1  -7   5      346.99      380.73     11.62 o 
   0  -7   5       11.06        2.99      6.52 o 
   1  -7   5       14.21       14.26      6.19 o 
   2  -7   5      107.05       89.58     10.22 o 
   3  -7   5      571.97      543.50     21.48 o 
   4  -7   5        0.61       -7.56      6.39 o 
   5  -7   5       19.04       13.76      7.49 o 
   6  -7   5        0.61        4.09     12.02 o 
   7  -7   5        1.10       -1.02     11.00 o 
   8  -7   5        0.78       -3.32     13.30 o 
   9  -7   5       22.40       24.55     16.11 o 
 -12  -6   5       33.94       51.15     14.07 o 
 -11  -6   5       76.68       97.95     18.41 o 
 -10  -6   5       19.73       25.06     11.25 o 
  -9  -6   5       63.96       71.87     15.09 o 
  -8  -6   5        3.45       12.28     10.74 o 
  -7  -6   5       98.93       74.17     14.58 o 
  -6  -6   5        1.13       -1.79      8.70 o 
  -5  -6   5       12.81       16.62      9.21 o 
  -4  -6   5       53.70       59.83      5.76 o 
  -3  -6   5        0.62        8.63      3.80 o 
  -2  -6   5      140.41      149.03      7.22 o 
  -1  -6   5        3.36        5.58      3.68 o 
   0  -6   5       13.03       11.01      3.81 o 
   1  -6   5      438.38      416.90     11.29 o 
   2  -6   5       83.49       83.76     15.60 o 
   3  -6   5       12.05       17.10      8.82 o 
   4  -6   5      301.09      330.74     17.45 o 
   5  -6   5      126.10      122.32     12.84 o 
   6  -6   5       50.95       49.10     17.14 o 
   7  -6   5       62.24       44.50     16.37 o 
   8  -6   5       29.60       31.20     14.58 o 
   9  -6   5       11.10       -7.42     13.04 o 
  10  -6   5       11.25       -2.56     13.81 o 
 -12  -5   5       13.32       12.53      9.72 o 
 -11  -5   5        0.88        7.42     10.74 o 
 -10  -5   5       12.01       12.28      8.95 o 
  -9  -5   5       16.93       19.69      9.46 o 
  -8  -5   5      243.48      218.41     21.23 o 
  -7  -5   5     1291.86     1275.70     44.50 o 
  -6  -5   5      148.26      190.04     11.17 o 
  -5  -5   5       11.02       11.82      9.85 o 
  -4  -5   5        0.57        0.96      4.16 o 
  -3  -5   5      276.45      350.26     10.51 o 
  -2  -5   5      632.88      698.86     36.44 o 
  -1  -5   5     1084.32     1173.29     16.96 o 
   0  -5   5        9.25        7.53      5.31 o 
   1  -5   5      519.67      519.85     11.09 o 
   2  -5   5      112.34      109.95      9.84 o 
   3  -5   5      211.75      264.07     14.47 o 
   4  -5   5        4.06       -1.68      7.17 o 
   5  -5   5        5.39        6.91     11.76 o 
   6  -5   5      303.89      295.14     27.37 o 
   7  -5   5        0.02       13.30     15.86 o 
   8  -5   5       65.65       69.56     16.88 o 
   9  -5   5       35.61       27.88     14.32 o 
  10  -5   5       19.20       19.18     16.88 o 
  11  -5   5        0.00        2.56     14.58 o 
 -12  -4   5        0.10       -3.58      8.44 o 
 -11  -4   5       64.92       69.31     14.07 o 
 -10  -4   5        0.30        4.60      7.93 o 
  -9  -4   5      229.24      220.97     21.74 o 
  -8  -4   5      164.08      158.82     18.16 o 
  -7  -4   5       30.31       29.91      5.04 o 
  -6  -4   5       62.97       56.89      7.36 o 
  -5  -4   5       49.66       34.99      5.84 o 
  -4  -4   5     2130.55     2443.32     32.43 o 
  -3  -4   5       82.80       76.48      5.62 o 
  -2  -4   5      815.87      989.59     27.81 o 
  -1  -4   5     1065.27     1076.71     23.51 o 
   0  -4   5       28.88       32.95      3.48 o 
   1  -4   5     1255.53     1362.69     15.69 o 
   2  -4   5      265.58      246.72     15.98 o 
   3  -4   5      344.19      399.79     16.55 o 
   4  -4   5       10.63        9.71      6.76 o 
   5  -4   5       82.87       71.87     16.37 o 
   6  -4   5       42.93       55.50     15.60 o 
   7  -4   5      191.13      205.63     24.04 o 
   8  -4   5      128.09      125.32     20.72 o 
   9  -4   5        4.04        5.12     13.55 o 
  10  -4   5       13.56       40.66     18.16 o 
  11  -4   5       19.72       28.90     16.62 o 
 -12  -3   5       26.67       40.92     12.53 o 
 -11  -3   5       17.41       26.09      9.97 o 
 -10  -3   5       26.08       29.92     11.25 o 
  -9  -3   5        0.52       -8.46      5.88 o 
  -8  -3   5      281.88      276.73     18.93 o 
  -7  -3   5        5.72        0.92      4.77 o 
  -5  -3   5      205.26      184.14     13.55 o 
  -4  -3   5      272.99      306.82     12.92 o 
  -3  -3   5      604.39      795.01     16.82 o 
  -2  -3   5      211.72      258.56      8.13 o 
  -1  -3   5      524.75      569.94     18.72 o 
   0  -3   5      208.84      164.13      8.86 o 
   1  -3   5      680.52      709.86     18.45 o 
   2  -3   5     1060.80     1021.83     65.73 o 
   3  -3   5       36.65       26.36      7.10 o 
   4  -3   5      656.77      679.77     21.16 o 
   5  -3   5      505.38      459.08     26.60 o 
   6  -3   5       43.39       39.90     13.81 o 
   7  -3   5      545.48      499.49     32.99 o 
   8  -3   5       64.62       72.63     17.65 o 
   9  -3   5       48.45       48.08     15.86 o 
  10  -3   5       12.86       -2.81     11.76 o 
  11  -3   5       59.06       81.59     19.69 o 
 -12  -2   5        0.84       13.30      8.95 o 
 -10  -2   5        1.15       -7.67      8.95 o 
  -9  -2   5      103.97      111.51     15.09 o 
  -8  -2   5      205.50      198.72     17.39 o 
  -7  -2   5        5.26       10.86      5.88 o 
  -6  -2   5       67.48       54.82      7.13 o 
  -5  -2   5      724.13      728.39     26.09 o 
  -4  -2   5      714.48      902.81     28.13 o 
  -3  -2   5      319.03      217.65     13.30 o 
  -2  -2   5     1423.34     1438.28     23.39 o 
  -1  -2   5      279.92      265.46     10.04 o 
   0  -2   5      338.72      305.13     12.66 o 
   1  -2   5       57.48       75.79      6.84 o 
   2  -2   5       33.06       20.86      2.99 o 
   3  -2   5     1282.70     1127.22     20.82 o 
   4  -2   5       41.33       24.81     11.25 o 
   5  -2   5      200.40      162.40     16.62 o 
   6  -2   5       25.93        7.42     12.02 o 
   7  -2   5       30.40       46.04     14.07 o 
   8  -2   5      137.67      146.29     20.46 o 
   9  -2   5       96.70       90.56     15.98 o 
  10  -2   5       28.95       31.31      7.43 o 
  11  -2   5       41.78       46.12      9.64 o 
  12  -2   5       16.84       24.81     16.11 o 
 -12  -1   5       20.11        5.12     11.25 o 
 -11  -1   5       12.24        0.77     11.76 o 
 -10  -1   5        0.03      -12.28      9.97 o 
  -9  -1   5      249.31      280.56     23.02 o 
  -8  -1   5      332.09      348.34     23.27 o 
  -7  -1   5       25.01       14.96      5.43 o 
  -6  -1   5      286.44      283.19     15.22 o 
  -5  -1   5      693.24      629.66     25.06 o 
  -4  -1   5      242.37      227.88     15.09 o 
  -3  -1   5      431.98      494.63     19.95 o 
  -2  -1   5        0.05       12.07      3.89 o 
  -1  -1   5       25.62       37.37      4.52 o 
   0  -1   5       24.45       32.30      4.77 o 
   1  -1   5       47.49       41.89      3.39 o 
   2  -1   5      153.70      201.19      7.69 o 
   3  -1   5       89.61      110.13      6.81 o 
   4  -1   5     1884.17     1923.33     27.81 o 
   5  -1   5      168.71      189.62     10.49 o 
   6  -1   5      484.02      515.89     17.14 o 
   7  -1   5        5.78        0.19      5.81 o 
   8  -1   5      798.74      710.59     60.61 o 
   9  -1   5      211.39      225.95     14.75 o 
  10  -1   5       38.65       54.04     14.07 o 
  11  -1   5       77.26       77.52     11.23 o 
  12  -1   5       32.61       28.39     15.22 o 
 -12   0   5        4.73       -2.81     11.51 o 
 -11   0   5        8.27       16.88     13.81 o 
 -10   0   5       51.93       40.92     12.02 o 
  -9   0   5      193.40      229.15     21.23 o 
  -8   0   5       22.78       15.35     10.74 o 
  -7   0   5      157.32      119.52     10.57 o 
  -6   0   5       17.08       11.63      5.15 o 
  -5   0   5       27.78       43.99      9.21 o 
  -4   0   5      149.47      155.24     12.79 o 
  -3   0   5      330.83      306.39     16.88 o 
  -2   0   5     1369.55     1050.63     28.64 o 
  -1   0   5      183.10      171.33      6.64 o 
   0   0   5       33.20       43.25      3.47 o 
   1   0   5      238.02      209.41      7.58 o 
   2   0   5      780.87      811.00     14.76 o 
   3   0   5     1226.67     1295.48    109.21 o 
   4   0   5      938.79      866.19     28.52 o 
   5   0   5       40.68       34.29      6.38 o 
   6   0   5        9.05        7.78      5.84 o 
   7   0   5       29.70       32.83      7.14 o 
   8   0   5        8.91       10.89      6.70 o 
   9   0   5      277.47      283.51     15.99 o 
  10   0   5        0.55        2.40      6.40 o 
  11   0   5       15.25       23.49      8.48 o 
  12   0   5       37.03       31.56      8.49 o 
 -12   1   5       38.72       49.87     15.60 o 
 -11   1   5        0.26       -7.67      9.46 o 
 -10   1   5        0.76        8.18     12.28 o 
  -9   1   5        2.58       10.74      9.72 o 
  -8   1   5      605.20      651.15     32.74 o 
  -7   1   5       36.21       17.14     10.49 o 
  -6   1   5      130.01      116.29     10.22 o 
  -5   1   5      503.40      429.97     19.95 o 
  -4   1   5       11.15        9.21      6.91 o 
  -3   1   5      183.37      190.02     13.55 o 
  -2   1   5     2663.79     2745.98     32.23 o 
  -1   1   5      150.99      129.85      4.92 o 
   1   1   5        5.17       12.16      4.22 o 
   2   1   5       13.76       10.16      4.25 o 
   3   1   5      139.03      119.36      8.44 o 
   4   1   5      614.05      578.57     24.04 o 
   5   1   5      440.80      441.35     15.29 o 
   6   1   5      162.62      199.70     11.19 o 
   7   1   5      296.32      249.48     13.53 o 
   8   1   5      579.73      491.37     19.18 o 
   9   1   5        0.21       -1.64      7.80 o 
  10   1   5       35.52       43.77     10.87 o 
  11   1   5        9.27        9.22      7.44 o 
  12   1   5       39.84       28.60      8.49 o 
 -12   2   5        8.51       -4.35     14.58 o 
 -11   2   5        0.15       -5.63     12.02 o 
 -10   2   5       11.02        2.56     12.79 o 
  -9   2   5        6.12        8.44     12.53 o 
  -8   2   5       80.16       75.45     14.58 o 
  -7   2   5      322.52      340.15     24.04 o 
  -6   2   5      927.56     1002.09     26.85 o 
  -5   2   5        7.15        7.62      5.24 o 
  -4   2   5        0.08       -3.58      6.39 o 
  -3   2   5      473.05      386.53     16.75 o 
  -2   2   5      165.90      170.71      9.12 o 
  -1   2   5     2189.78     2097.16     28.28 o 
   0   2   5      370.82      388.64     11.92 o 
   1   2   5      879.58     1107.25     30.43 o 
   2   2   5     3568.43     3676.01     37.59 o 
   3   2   5      569.84      585.71     15.37 o 
   4   2   5       80.31       82.45      7.50 o 
   5   2   5       27.17       17.58      5.86 o 
   6   2   5      392.75      427.58     16.27 o 
   7   2   5      724.50      647.97     21.74 o 
   8   2   5        0.68        0.95      6.74 o 
   9   2   5      534.26      596.78     48.98 o 
  10   2   5       61.41       62.94     10.23 o 
  11   2   5        6.74        1.46      6.48 o 
  12   2   5        7.73       11.76      8.95 o 
 -11   3   5        0.31       -4.09     12.53 o 
 -10   3   5       33.74       30.43     13.30 o 
  -9   3   5       60.83       96.16     16.88 o 
  -8   3   5      261.22      317.65     27.11 o 
  -7   3   5       12.43       19.95     10.49 o 
  -6   3   5        6.91        4.68      5.69 o 
  -5   3   5      159.31      131.13     11.12 o 
  -4   3   5      172.78      162.34      8.76 o 
  -3   3   5      453.82      350.71     13.65 o 
  -2   3   5      310.50      288.17     12.03 o 
  -1   3   5      145.13       92.39      7.23 o 
   0   3   5      173.61      147.04      8.23 o 
   1   3   5      932.99      819.21     18.06 o 
   2   3   5      238.05      203.93      9.64 o 
   3   3   5      108.70       97.89      7.80 o 
   4   3   5       15.24       12.93      8.31 o 
   5   3   5      268.07      346.93     16.88 o 
   6   3   5       16.01       12.12      6.30 o 
   7   3   5      249.40      257.09     13.81 o 
   8   3   5      499.35      484.57     19.05 o 
   9   3   5       92.45       73.67      9.94 o 
  10   3   5       34.73       35.72      8.50 o 
  11   3   5        3.30        8.18      8.44 o 
  12   3   5        0.00       -2.81      7.42 o 
 -11   4   5       12.51        6.91     12.53 o 
 -10   4   5       22.78       10.23     15.09 o 
  -9   4   5        1.31       -6.39     11.00 o 
  -8   4   5        4.44       -3.32     11.25 o 
  -7   4   5      581.63      543.22     32.74 o 
  -6   4   5       99.37      117.65     16.11 o 
  -5   4   5      302.94      307.05     15.55 o 
  -4   4   5      931.00      967.32     20.91 o 
  -3   4   5      350.17      296.11     11.42 o 
  -2   4   5        3.84        6.74      4.84 o 
  -1   4   5     1405.25     1652.98     28.07 o 
   0   4   5       59.92       28.49      5.24 o 
   1   4   5     1281.42     1247.67     32.35 o 
   2   4   5      164.05      207.80     10.20 o 
   3   4   5       81.13       88.57      7.31 o 
   4   4   5      220.91      250.57     11.37 o 
   5   4   5        0.48       -2.27      4.54 o 
   6   4   5      763.57      906.29     68.54 o 
   7   4   5      321.87      325.57     23.02 o 
   8   4   5       81.16      105.10     10.60 o 
   9   4   5        1.08       -8.44      9.72 o 
  10   4   5        5.40        4.86      8.18 o 
  11   4   5        1.84        0.77      9.46 o 
  12   4   5       10.43       20.46     10.23 o 
 -11   5   5        6.07       -6.39     17.14 o 
 -10   5   5        3.11       -9.97     10.74 o 
  -9   5   5        0.07        2.81     13.81 o 
  -8   5   5       34.03       32.99     13.30 o 
  -7   5   5        5.41        6.65     10.74 o 
  -6   5   5        0.11        1.28      9.21 o 
  -5   5   5      240.39      220.62     18.67 o 
  -4   5   5      310.71      321.74     13.21 o 
  -3   5   5       70.83       94.08      7.67 o 
  -2   5   5      308.85      283.63     19.95 o 
  -1   5   5      378.95      377.89     14.89 o 
   0   5   5      312.95      230.17      6.88 o 
   1   5   5      502.62      491.79     15.35 o 
   2   5   5      254.65      237.27     26.34 o 
   3   5   5       96.31       87.62      7.71 o 
   4   5   5      432.91      479.21     26.73 o 
   5   5   5      429.47      470.33     16.15 o 
   6   5   5        3.08        4.89      5.25 o 
   7   5   5       88.25       74.42     13.55 o 
   8   5   5      221.67      209.72     21.48 o 
   9   5   5      104.62       96.93     16.11 o 
  10   5   5        8.12       -2.05     10.74 o 
  11   5   5        0.01       -4.86     11.00 o 
  12   5   5       12.35       12.79     10.23 o 
 -10   6   5        4.19       -6.39     12.28 o 
  -9   6   5        0.33       -8.44     12.02 o 
  -8   6   5       22.69       20.46     12.79 o 
  -7   6   5      225.51      241.94     24.81 o 
  -6   6   5       30.28       34.78     12.53 o 
  -5   6   5       78.43       98.11     10.75 o 
  -4   6   5       63.49       71.16     15.47 o 
  -3   6   5      473.27      502.69     16.13 o 
  -2   6   5      307.66      293.89     11.91 o 
  -1   6   5        0.77        2.12      5.24 o 
   0   6   5      140.94       81.49      5.44 o 
   1   6   5      152.34      103.41      8.60 o 
   2   6   5       95.34       75.97     19.82 o 
   3   6   5       38.99       39.17      6.61 o 
   4   6   5      308.87      269.13     12.25 o 
   5   6   5        1.42        3.03      5.16 o 
   6   6   5      316.21      293.60     23.27 o 
   7   6   5      158.27      180.56     20.20 o 
   8   6   5      119.07      100.00     17.65 o 
   9   6   5       16.65        8.44      9.46 o 
  10   6   5        0.07        1.53      8.44 o 
  11   6   5       12.48       20.72     12.53 o 
  12   6   5       59.30       42.71     13.81 o 
  -9   7   5        0.05        5.63     13.04 o 
  -8   7   5        8.48        6.14     12.53 o 
  -7   7   5        3.00       11.76     12.79 o 
  -6   7   5      319.25      343.99     27.88 o 
  -5   7   5       39.87       31.37      8.57 o 
  -4   7   5        0.95        0.14      5.86 o 
  -3   7   5      300.29      289.73     15.72 o 
  -2   7   5       48.79       47.74      6.54 o 
  -1   7   5        2.41       -1.05      4.36 o 
   0   7   5        9.31       11.33      3.64 o 
   1   7   5      275.93      256.34      9.37 o 
   2   7   5       95.85       86.43      8.55 o 
   3   7   5        3.27       -0.23      4.96 o 
   4   7   5      300.25      352.17     25.83 o 
   5   7   5       30.77       35.81     12.53 o 
   6   7   5       40.54       31.20     12.53 o 
   7   7   5       20.18       28.39     14.58 o 
   8   7   5        0.95        5.88      9.97 o 
   9   7   5       42.97       29.16     14.32 o 
  10   7   5       10.84        4.09     11.25 o 
  11   7   5        0.32       -4.60      9.72 o 
  12   7   5       15.02        6.14     11.25 o 
  -9   8   5       51.12       43.99     16.11 o 
  -8   8   5        0.17       -3.58     12.02 o 
  -7   8   5        0.05       -3.84     10.74 o 
  -6   8   5        0.08       -7.19     13.04 o 
  -5   8   5       38.07       43.37      9.85 o 
  -4   8   5      205.03      222.26     19.82 o 
  -3   8   5       77.76       87.12     13.94 o 
  -2   8   5       74.88       81.45      9.94 o 
  -1   8   5        0.17        2.11      4.75 o 
   0   8   5        2.84       -3.70      4.60 o 
   1   8   5       67.62       67.05      6.68 o 
   2   8   5       12.92        7.16      9.97 o 
   3   8   5        0.31        1.53      9.97 o 
   4   8   5        7.90       10.49     11.25 o 
   5   8   5       30.27       41.43     13.04 o 
   6   8   5      149.89      158.31     20.20 o 
   7   8   5      409.87      409.97     29.92 o 
   8   8   5        4.01        7.67     12.79 o 
   9   8   5        2.43       -2.30     10.74 o 
  10   8   5        0.75       -0.51     12.28 o 
  11   8   5        7.36       16.62     12.02 o 
  -8   9   5        0.14       -9.46      9.97 o 
  -7   9   5        7.57        2.30     12.53 o 
  -6   9   5       35.20       23.88      9.67 o 
  -5   9   5       12.37       22.76      8.50 o 
  -4   9   5       61.88       41.70      9.49 o 
  -3   9   5        0.05       -0.10      6.32 o 
  -2   9   5        7.75        2.43      6.33 o 
  -1   9   5       24.29       40.43      8.40 o 
   0   9   5       33.97       26.94      7.49 o 
   1   9   5      154.49      170.84     19.44 o 
   2   9   5       51.32       59.08     13.55 o 
   3   9   5       98.19       58.82     15.60 o 
   4   9   5      234.92      275.70     26.09 o 
   5   9   5       14.70        3.07     11.25 o 
   6   9   5      234.44      224.30     24.04 o 
   7   9   5        1.03        1.79     10.74 o 
   8   9   5        1.79        2.05     10.23 o 
   9   9   5        1.66        3.58     10.74 o 
  10   9   5       43.76       40.66     15.86 o 
  11   9   5        2.96        5.37     11.51 o 
  -7  10   5        8.95        0.51     12.53 o 
  -6  10   5       71.68       60.40     11.76 o 
  -5  10   5      126.48      146.14     15.00 o 
  -4  10   5       10.95        6.64      7.67 o 
  -3  10   5        3.50        6.25      6.68 o 
  -2  10   5        0.00       -2.36      6.78 o 
  -1  10   5        0.44       -3.51      5.89 o 
   0  10   5        6.54        6.65     10.74 o 
   1  10   5        1.14       13.30     10.23 o 
   2  10   5        0.50        2.05     11.00 o 
   3  10   5        5.40       13.55     12.28 o 
   4  10   5       44.15       13.55     11.25 o 
   5  10   5      156.34      218.92     24.81 o 
   6  10   5       39.31       19.95     13.30 o 
   7  10   5        8.05        3.58     11.76 o 
   8  10   5        0.01        6.39     11.51 o 
   9  10   5       12.28       15.35     12.02 o 
  10  10   5       17.91       12.02     13.04 o 
  -6  11   5       19.76       66.45     42.97 o 
  -5  11   5        2.67       -4.84      7.83 o 
  -4  11   5      221.33      225.54     21.10 o 
  -3  11   5        6.61        4.31      8.11 o 
  -2  11   5        0.05       10.74     10.74 o 
  -1  11   5        2.64        4.09      8.70 o 
   0  11   5       19.97       13.30      9.72 o 
   1  11   5        8.17       12.53      9.46 o 
   2  11   5        1.35        2.81      8.95 o 
   3  11   5       15.63       23.53     12.53 o 
   4  11   5        2.53       -1.02     10.74 o 
   5  11   5        8.60       35.55     15.35 o 
   6  11   5       57.36       36.06     14.32 o 
   7  11   5       68.19       68.80     18.41 o 
   8  11   5        0.23       -3.07     11.00 o 
   9  11   5        6.72        0.77     12.02 o 
  -4  12   5        2.94        5.88     11.00 o 
  -3  12   5        4.88        9.21     12.28 o 
  -2  12   5        4.44       14.07     12.02 o 
  -1  12   5       21.13       21.99     11.51 o 
   0  12   5        3.48        2.56      8.70 o 
   1  12   5        2.12        4.86      9.46 o 
   2  12   5        1.36       19.44     11.25 o 
   3  12   5        0.87        8.70     12.02 o 
   4  12   5       20.68       22.76     13.81 o 
   5  12   5       25.97       22.51     12.79 o 
   6  12   5        7.99        9.46     13.04 o 
   7  12   5        0.44        0.26     11.25 o 
   8  12   5        1.44       -3.32     13.04 o 
  -2  13   5       19.54       36.32     13.04 o 
  -1  13   5        7.15        2.30     11.76 o 
   0  13   5        1.91       -6.65      8.70 o 
   1  13   5       16.60       29.67     14.07 o 
   2  13   5       21.95       30.95     12.79 o 
   3  13   5        1.17       -4.35      9.72 o 
   4  13   5       10.60       12.79     12.79 o 
   5  13   5        1.47       -1.28     11.00 o 
   6  13   5        6.56       20.72     13.81 o 
  -6 -12   6       10.31        4.09     10.74 o 
  -5 -12   6        0.42        1.02     11.51 o 
  -4 -12   6        3.01        1.79     11.00 o 
  -3 -12   6        0.37       -8.18     12.28 o 
  -2 -12   6        2.44       -8.18     12.28 o 
  -1 -12   6       40.81       40.41     16.37 o 
   0 -12   6       84.42       86.44     16.88 o 
   1 -12   6        0.00        1.79     13.04 o 
   2 -12   6        1.54        8.18     11.76 o 
  -8 -11   6        7.51       17.14     12.79 o 
  -7 -11   6        0.10        6.65     11.25 o 
  -6 -11   6        5.29        8.44     11.76 o 
  -5 -11   6        2.20        3.84     11.51 o 
  -4 -11   6       93.69       97.70     17.65 o 
  -3 -11   6       21.05       27.88     12.53 o 
  -2 -11   6       71.81       84.91     16.88 o 
  -1 -11   6        1.87        6.91     12.53 o 
   0 -11   6        0.13       -6.65      9.97 o 
   1 -11   6       10.19       17.65     11.25 o 
   2 -11   6       35.11       40.15     12.79 o 
   3 -11   6       24.88       20.20     12.53 o 
   4 -11   6       21.15       12.28     14.07 o 
  -8 -10   6       54.83       34.53     13.81 o 
  -7 -10   6        5.36        7.67     10.74 o 
  -6 -10   6        1.24       10.74     12.28 o 
  -5 -10   6      191.47      157.54     20.97 o 
  -4 -10   6      138.39      130.43     18.93 o 
  -3 -10   6        5.00        4.09     10.23 o 
  -2 -10   6       81.05       85.68     16.62 o 
  -1 -10   6        6.47        7.67     12.28 o 
   0 -10   6       56.18       45.52     14.83 o 
   1 -10   6       31.18       16.11     12.53 o 
   2 -10   6        2.27        9.21     10.49 o 
   3 -10   6      132.36      121.95     18.16 o 
   4 -10   6        4.58        3.89      7.77 o 
   5 -10   6        0.99       -5.26      7.32 o 
   6 -10   6       16.47        7.42     11.25 o 
 -10  -9   6        5.82        3.58     13.04 o 
  -9  -9   6       53.44       57.03     15.86 o 
  -8  -9   6       13.53        6.39      9.72 o 
  -7  -9   6        0.10       -1.02      9.72 o 
  -6  -9   6       27.09       32.99     12.53 o 
  -5  -9   6        0.10       -0.77     11.00 o 
  -4  -9   6        0.28        0.00      9.21 o 
  -3  -9   6        0.62        7.93     10.74 o 
  -2  -9   6        0.85        1.79     11.25 o 
  -1  -9   6      244.22      280.31     25.06 o 
   0  -9   6      147.33      121.74     17.65 o 
   1  -9   6       60.52       53.05      9.64 o 
   2  -9   6        6.63        7.16      7.39 o 
   3  -9   6       25.37       29.92     10.23 o 
   4  -9   6       69.69       86.21     24.30 o 
   5  -9   6       45.98       53.33     10.93 o 
   6  -9   6       18.44        7.67     10.74 o 
   7  -9   6        1.36       -0.77     10.23 o 
 -10  -8   6       81.57      125.57     19.95 o 
  -9  -8   6       13.96       -2.56     10.74 o 
  -8  -8   6        5.92       -1.02     10.74 o 
  -7  -8   6       34.80       49.36     13.55 o 
  -6  -8   6      109.00       94.30     11.22 o 
  -5  -8   6      336.36      410.70     45.52 o 
  -4  -8   6      197.74      192.58     20.72 o 
  -3  -8   6       36.23       50.64     12.53 o 
  -2  -8   6       79.72       57.54     13.55 o 
  -1  -8   6      103.67      104.10      9.95 o 
   0  -8   6       62.83       71.88      9.36 o 
   1  -8   6      478.93      548.07     21.44 o 
   2  -8   6       36.61       37.60      8.86 o 
   3  -8   6      139.62      123.99     12.70 o 
   4  -8   6       36.12       29.29      9.09 o 
   5  -8   6        9.32        2.58      7.77 o 
   6  -8   6       12.56        4.09     10.74 o 
   7  -8   6        6.38        3.58     10.74 o 
   8  -8   6        0.47        5.12     12.28 o 
 -11  -7   6        0.53       -7.93     10.74 o 
 -10  -7   6        1.29        2.05      8.44 o 
  -9  -7   6      193.32      200.00     21.74 o 
  -8  -7   6       89.37      107.42     17.14 o 
  -7  -7   6      534.25      609.72     33.25 o 
  -6  -7   6      132.75      162.91     17.90 o 
  -5  -7   6       27.30       28.97      7.41 o 
  -4  -7   6       80.48       93.55     13.43 o 
  -3  -7   6      213.19      188.17     25.06 o 
  -2  -7   6       20.00       21.16      5.89 o 
  -1  -7   6        5.56        2.98      5.28 o 
   0  -7   6       23.44       24.98      6.87 o 
   1  -7   6      103.05       93.97     10.81 o 
   2  -7   6       23.49       20.49      7.75 o 
   3  -7   6      220.63      208.25     14.72 o 
   4  -7   6       45.38       56.60     10.04 o 
   5  -7   6      188.60      159.03     14.73 o 
   6  -7   6       62.59       63.17     15.60 o 
   7  -7   6        8.37        7.16     12.28 o 
   8  -7   6      100.34       90.03     18.16 o 
   9  -7   6       11.39       12.79     12.28 o 
 -11  -6   6       26.47       32.74     11.76 o 
 -10  -6   6        1.29       -2.30      7.67 o 
  -9  -6   6        0.10       -1.02     10.23 o 
  -8  -6   6      125.92      126.60     17.90 o 
  -7  -6   6      140.91      143.48     17.90 o 
  -6  -6   6        2.41        2.05      8.70 o 
  -5  -6   6       26.80       35.55     10.49 o 
  -4  -6   6       48.99       45.01      5.57 o 
  -3  -6   6      289.74      355.08     11.36 o 
  -2  -6   6        8.92       10.78      3.98 o 
  -1  -6   6        1.48        6.78      5.06 o 
   0  -6   6     1178.58     1300.05     28.85 o 
   1  -6   6        5.29       12.17      7.01 o 
   2  -6   6      104.47       90.79     17.90 o 
   3  -6   6       41.76       60.89     16.62 o 
   4  -6   6        0.01       -6.00      6.86 o 
   5  -6   6      223.31      264.70     23.27 o 
   6  -6   6       43.43       40.66     14.83 o 
   7  -6   6       21.07        9.46     12.79 o 
   8  -6   6        3.27        0.51     11.51 o 
   9  -6   6       13.67        8.95     14.32 o 
  10  -6   6        4.01       16.11     13.81 o 
 -12  -5   6        5.52        5.63      9.97 o 
 -11  -5   6        0.03        8.95     11.25 o 
 -10  -5   6       64.40       67.52     13.55 o 
  -9  -5   6        3.06        2.30      7.16 o 
  -8  -5   6      127.39       96.16     15.86 o 
  -7  -5   6      958.54     1091.30     41.69 o 
  -6  -5   6      259.15      258.30     17.52 o 
  -5  -5   6        0.04       -3.41      4.85 o 
  -4  -5   6       16.15       11.62      4.12 o 
  -3  -5   6       31.22       22.37      4.35 o 
  -2  -5   6        0.16        1.99      3.47 o 
  -1  -5   6      162.25      158.26      6.85 o 
   0  -5   6     1419.79     1506.49     31.97 o 
   1  -5   6      223.08      189.84     12.92 o 
   2  -5   6        1.17        1.52      6.37 o 
   3  -5   6      290.72      244.39     15.35 o 
   4  -5   6       17.86        3.05      6.95 o 
   5  -5   6        0.00        2.76      7.24 o 
   6  -5   6      279.93      292.07     25.83 o 
   7  -5   6       65.47       68.54     17.65 o 
   8  -5   6       21.64       29.67     13.81 o 
   9  -5   6        2.92        0.77     13.30 o 
  10  -5   6       34.24       49.10     17.65 o 
 -12  -4   6        0.44        8.70     10.49 o 
 -11  -4   6       28.97       33.76     11.76 o 
 -10  -4   6       31.40       36.57     11.51 o 
  -9  -4   6       23.58       25.06     11.00 o 
  -8  -4   6      338.95      339.13     24.55 o 
  -7  -4   6       17.06       16.25      4.90 o 
  -6  -4   6       12.37        5.39      4.91 o 
  -5  -4   6       62.53       67.77      7.50 o 
  -4  -4   6        1.27        2.98      4.41 o 
  -3  -4   6       20.73       17.85      4.13 o 
  -2  -4   6      348.67      391.54     10.44 o 
  -1  -4   6        3.50        1.35      2.96 o 
   0  -4   6      184.06      199.28      9.63 o 
   1  -4   6       42.80       43.15      7.05 o 
   2  -4   6      185.85      190.66     12.00 o 
   3  -4   6       46.88       60.82      8.58 o 
   4  -4   6       29.23       24.17      8.22 o 
   5  -4   6        0.53       -0.26     11.51 o 
   6  -4   6       19.65       21.48     14.83 o 
   7  -4   6      178.58      144.76     20.20 o 
   8  -4   6       45.65       36.06     14.58 o 
   9  -4   6      166.65      155.75     21.74 o 
  10  -4   6        0.63       -1.28     11.00 o 
  11  -4   6        3.98        9.46     15.09 o 
 -12  -3   6        0.06        5.63      9.72 o 
 -11  -3   6        4.58        4.60      6.91 o 
 -10  -3   6       18.50        6.39      9.46 o 
  -9  -3   6       21.14       13.55      9.21 o 
  -8  -3   6       35.38       30.91      7.49 o 
  -7  -3   6        7.78       11.24      5.42 o 
  -6  -3   6       66.82       54.73      9.21 o 
  -5  -3   6        1.22        5.63      6.65 o 
  -4  -3   6      111.67       72.38      9.72 o 
  -3  -3   6      195.65      168.92      7.55 o 
  -2  -3   6      325.13      487.49     22.13 o 
  -1  -3   6       20.82       28.85      3.70 o 
   0  -3   6     1085.94     1103.84     22.86 o 
   1  -3   6      105.41      143.37      9.66 o 
   2  -3   6       33.11       69.03      8.03 o 
   3  -3   6      408.75      388.02      9.53 o 
   4  -3   6      125.83      118.54     10.73 o 
   5  -3   6       72.68       63.43     13.81 o 
   6  -3   6      233.69      205.11     21.48 o 
   7  -3   6       27.43       23.27     13.04 o 
   8  -3   6        3.65        3.84     11.00 o 
   9  -3   6        0.50       12.02     14.07 o 
  10  -3   6       30.54       39.13     16.62 o 
  11  -3   6        7.61        3.58     11.00 o 
 -10  -2   6        2.30       -3.84      8.95 o 
  -9  -2   6      298.95      325.83     23.53 o 
  -8  -2   6      465.15      515.68     19.71 o 
  -7  -2   6       31.08       35.19      7.05 o 
  -6  -2   6       69.00       57.80     11.51 o 
  -5  -2   6        0.56       -6.91      5.88 o 
  -4  -2   6      164.02      134.53     12.28 o 
  -3  -2   6       39.75       18.16      7.16 o 
  -2  -2   6       65.08       82.82      6.96 o 
  -1  -2   6      691.44      594.32     15.82 o 
   0  -2   6     3019.37     3364.15     54.35 o 
   1  -2   6      517.98      462.93     18.16 o 
   2  -2   6     2609.98     2642.24     80.56 o 
   3  -2   6      244.54      242.52     13.04 o 
   4  -2   6       17.14       13.21      4.96 o 
   5  -2   6      377.08      354.92     13.58 o 
   6  -2   6        9.44        2.14      9.21 o 
   7  -2   6      271.62      259.59     14.29 o 
   8  -2   6      154.80      175.18     13.13 o 
   9  -2   6        9.01        0.79      6.72 o 
  10  -2   6       27.27       37.60     15.35 o 
  11  -2   6       16.53       27.62     13.04 o 
  12  -2   6        0.78       11.25     14.58 o 
 -11  -1   6        0.05       -1.79     11.25 o 
 -10  -1   6       36.74       21.74     12.28 o 
  -9  -1   6       19.52       10.74      9.72 o 
  -8  -1   6       90.96      115.67     10.94 o 
  -7  -1   6      153.42      147.95     10.94 o 
  -6  -1   6        2.94        0.26      8.70 o 
  -5  -1   6       34.89       34.78      8.44 o 
  -4  -1   6      532.07      546.29     24.04 o 
  -3  -1   6      148.61      250.89     15.60 o 
  -2  -1   6     1741.18     1923.42     27.74 o 
  -1  -1   6      224.84      289.52     11.25 o 
   0  -1   6    11039.16    11230.07     76.55 o 
   1  -1   6      281.40      299.09      6.39 o 
   2  -1   6     2382.28     2526.06     85.72 o 
   3  -1   6       83.42       97.04      6.93 o 
   4  -1   6       37.49       59.61      6.70 o 
   5  -1   6      562.81      532.48     16.65 o 
   6  -1   6      159.46      139.12     10.17 o 
   7  -1   6       70.70       53.37     13.68 o 
   8  -1   6       75.06       73.25      9.76 o 
   9  -1   6       37.17       40.08      8.66 o 
  10  -1   6       31.67       27.70      7.92 o 
  11  -1   6       20.40       25.83     13.55 o 
  12  -1   6        0.01       17.14     14.58 o 
 -12   0   6       23.23       23.53     15.60 o 
 -11   0   6        1.83       -5.37     10.23 o 
 -10   0   6        4.67        7.67      9.72 o 
  -9   0   6      112.50      114.83     16.62 o 
  -8   0   6       87.38       92.33     14.58 o 
  -7   0   6       40.76       50.14      7.96 o 
  -5   0   6      436.72      461.12     23.27 o 
  -4   0   6      109.75      164.71     14.32 o 
  -3   0   6      445.00      401.53     19.44 o 
  -2   0   6        4.72        6.30      3.75 o 
  -1   0   6      431.11      404.15     12.77 o 
   0   0   6      276.52      392.49     11.79 o 
   1   0   6     1025.70     1158.87     24.34 o 
   2   0   6      347.93      466.30     40.28 o 
   3   0   6      248.25      265.98     10.49 o 
   4   0   6      683.58      747.74     26.21 o 
   5   0   6      165.59      158.80     10.08 o 
   6   0   6      162.54      154.53     10.74 o 
   7   0   6       48.60       59.52      8.83 o 
   8   0   6      152.01      151.59     15.73 o 
   9   0   6       53.49       49.72      9.28 o 
  10   0   6        1.32        3.88      6.02 o 
  11   0   6        4.21        4.11      6.77 o 
  12   0   6        3.01        8.70      9.33 o 
 -12   1   6        6.34       13.04     13.55 o 
 -11   1   6        1.12       -5.88     12.53 o 
 -10   1   6       40.68       46.04     13.55 o 
  -9   1   6       90.52       89.51     15.09 o 
  -8   1   6       16.15        8.70      9.97 o 
  -7   1   6      102.54      107.74     10.76 o 
  -6   1   6      129.76      134.57     10.94 o 
  -5   1   6       15.41       30.18     10.49 o 
  -4   1   6       27.74       18.67      7.93 o 
  -3   1   6      806.05      712.78     27.62 o 
  -2   1   6     1097.68     1142.88     29.16 o 
  -1   1   6      765.17      871.95     12.81 o 
   0   1   6     2972.86     2973.52     48.01 o 
   1   1   6      532.98      663.47     15.23 o 
   2   1   6       99.28      163.72      8.66 o 
   3   1   6      351.82      308.74     11.67 o 
   4   1   6       17.65       31.56      6.19 o 
   5   1   6      138.60      169.34     10.60 o 
   6   1   6       65.78       65.43      8.59 o 
   7   1   6      257.66      262.89     13.94 o 
   8   1   6       17.34       19.76      7.10 o 
   9   1   6      313.04      264.19     15.98 o 
  10   1   6       52.17       64.82     14.71 o 
  11   1   6        4.12        4.25      7.52 o 
  12   1   6        1.94        8.73      7.28 o 
 -11   2   6        3.81        3.32     14.07 o 
 -10   2   6        3.26       -7.16      8.95 o 
  -9   2   6       13.01       27.62     13.81 o 
  -8   2   6       52.79       59.85     14.32 o 
  -7   2   6       17.49       13.28      7.75 o 
  -6   2   6      353.01      376.10     43.73 o 
  -4   2   6      131.31      159.85     14.32 o 
  -3   2   6        6.87        3.80      4.61 o 
  -2   2   6       35.36       33.67      3.17 o 
  -1   2   6      510.47      422.68     22.20 o 
   0   2   6      589.41      606.00     21.87 o 
   1   2   6      743.02      851.14     18.46 o 
   2   2   6      383.91      341.48     12.46 o 
   3   2   6      884.55      805.13     18.66 o 
   4   2   6      183.27      193.76     10.76 o 
   5   2   6      156.33      149.83     10.12 o 
   6   2   6       17.24       21.01      6.44 o 
   7   2   6       10.32       14.12      6.48 o 
   8   2   6       12.37        3.09      6.96 o 
   9   2   6       78.41       74.47      9.77 o 
  10   2   6       86.18       71.82     15.98 o 
  11   2   6        0.57       -0.51     11.00 o 
  12   2   6        0.37       -0.51      9.97 o 
 -11   3   6       41.62       23.79     16.88 o 
 -10   3   6        0.24       -7.93     13.04 o 
  -9   3   6       32.00       20.46     12.79 o 
  -8   3   6       48.67       37.08     13.04 o 
  -7   3   6      127.73      153.71     18.16 o 
  -6   3   6        4.07       -3.75      6.58 o 
  -5   3   6       85.91       74.02      9.04 o 
  -4   3   6      313.78      365.59     31.71 o 
  -3   3   6      125.97       82.27      7.87 o 
  -2   3   6      454.58      518.34     19.57 o 
  -1   3   6       55.05      114.37     13.81 o 
   0   3   6      479.69      474.85     21.23 o 
   1   3   6      479.68      510.51     15.19 o 
   2   3   6       60.85       40.08      5.94 o 
   3   3   6       54.52       74.16      7.14 o 
   4   3   6      201.41      233.22     12.28 o 
   5   3   6        8.38       12.78      5.77 o 
   6   3   6       36.87       54.46      7.67 o 
   7   3   6        2.75        5.15      6.81 o 
   8   3   6      190.68      209.95     24.30 o 
   9   3   6      130.87      118.41     21.23 o 
  10   3   6       50.19       40.94      8.41 o 
  11   3   6        5.52       10.23     11.25 o 
  12   3   6       13.69        4.09     10.49 o 
 -11   4   6        0.18       -3.58     11.25 o 
 -10   4   6       38.05       48.85     14.83 o 
  -9   4   6       45.97       34.02     14.07 o 
  -8   4   6      257.98      263.17     25.06 o 
  -7   4   6       25.56       13.04     12.79 o 
  -6   4   6       29.21       82.24     10.76 o 
  -5   4   6        0.01       -7.18      6.26 o 
  -4   4   6       28.32       35.73      6.00 o 
  -3   4   6      134.67      115.81      9.94 o 
  -2   4   6      166.83      214.97     11.84 o 
  -1   4   6     1674.20     1367.50     27.22 o 
   0   4   6      814.07      688.65     18.78 o 
   1   4   6      496.12      537.81     16.49 o 
   2   4   6     1230.32     1127.73     23.64 o 
   3   4   6        5.41       -0.14      4.36 o 
   4   4   6       85.71       84.07     11.00 o 
   5   4   6       54.24       49.78      6.92 o 
   6   4   6       14.31       21.14      6.45 o 
   7   4   6       10.93        9.50      6.42 o 
   8   4   6       31.18       28.08      7.93 o 
   9   4   6       75.97       91.05     15.35 o 
  10   4   6       87.40       98.47     17.65 o 
  11   4   6       23.47       17.90     12.28 o 
  12   4   6       13.51        9.97      9.21 o 
 -10   5   6        0.62       -4.09     11.00 o 
  -9   5   6        1.04       -0.26     11.25 o 
  -8   5   6       14.63       26.09     14.32 o 
  -7   5   6       45.36       51.92     14.07 o 
  -6   5   6      167.95      198.21     20.72 o 
  -5   5   6        4.38        7.40      5.18 o 
  -4   5   6       18.97       12.46      6.35 o 
  -3   5   6      149.89      151.23      9.55 o 
  -2   5   6       45.20       51.20      7.36 o 
  -1   5   6      442.05      373.56     15.24 o 
   0   5   6     3071.09     3084.85     68.59 o 
   1   5   6      100.27      137.20      9.87 o 
   2   5   6     2061.76     1986.85     85.42 o 
   3   5   6      130.15      149.59     10.17 o 
   4   5   6      166.40      173.19     10.75 o 
   5   5   6      631.69      670.74     23.27 o 
   6   5   6        9.06       16.47      9.08 o 
   7   5   6        1.02        2.77      6.29 o 
   8   5   6      168.66      140.66     19.18 o 
   9   5   6      183.50      190.28     21.23 o 
  10   5   6       55.32       39.13     12.28 o 
  11   5   6       12.21       15.60     12.79 o 
  12   5   6        7.55        8.18     10.49 o 
 -10   6   6       16.85        9.97     14.07 o 
  -9   6   6        5.24       -8.44     12.53 o 
  -8   6   6       34.19       32.22     13.81 o 
  -7   6   6        4.50        6.39     10.49 o 
  -6   6   6      117.65      139.39     18.67 o 
  -5   6   6        1.22        0.48      6.40 o 
  -4   6   6       21.34       21.62      6.25 o 
  -3   6   6      167.14      183.04     10.82 o 
  -2   6   6        0.26       -5.89      3.93 o 
  -1   6   6      212.95      169.46     11.89 o 
   0   6   6      327.97      382.11     15.73 o 
   1   6   6      110.89      110.71     19.31 o 
   2   6   6       34.82       36.93      6.70 o 
   3   6   6      141.75      126.90      9.74 o 
   4   6   6      219.52      219.39     16.11 o 
   5   6   6       36.81       47.88      7.33 o 
   6   6   6      221.61      212.28     21.23 o 
   7   6   6      223.74      175.45     20.72 o 
   8   6   6      194.48      168.54     20.20 o 
   9   6   6        8.58        3.84      9.46 o 
  10   6   6       26.75       18.67     11.00 o 
  11   6   6        0.03       -5.12     11.25 o 
  12   6   6        1.51        5.88     12.53 o 
  -9   7   6        5.45       17.14     14.07 o 
  -8   7   6        2.32        3.58     12.02 o 
  -7   7   6       72.04       84.14     16.88 o 
  -6   7   6       39.25       28.13     13.04 o 
  -5   7   6      111.76      120.29     13.30 o 
  -4   7   6        9.51       12.53      7.23 o 
  -3   7   6        0.21       16.73     16.24 o 
  -2   7   6       90.69       90.92      8.11 o 
  -1   7   6      186.75      202.67     10.62 o 
   0   7   6      120.98       97.59      9.50 o 
   1   7   6       57.14       66.70      8.11 o 
   2   7   6      123.32      132.30     10.14 o 
   3   7   6      816.72      908.24     41.05 o 
   4   7   6       71.45       65.22     14.58 o 
   5   7   6        6.06       -4.09      8.70 o 
   6   7   6       92.47       99.23     16.37 o 
   7   7   6      102.90      111.76     18.41 o 
   8   7   6      109.95      123.78     18.67 o 
   9   7   6       74.82       78.77     17.14 o 
  10   7   6        7.89       15.60     11.76 o 
  11   7   6       14.86       20.72     14.32 o 
  -8   8   6        9.18       -2.05      9.72 o 
  -7   8   6       20.94       13.04     11.76 o 
  -6   8   6        1.30       -4.21      7.67 o 
  -5   8   6        6.47        1.62      7.32 o 
  -4   8   6       25.04       25.69      7.87 o 
  -3   8   6        0.50       -2.09      6.40 o 
  -2   8   6        0.43       -5.80      4.99 o 
  -1   8   6        3.19        3.42      5.65 o 
   0   8   6      270.25      303.74     12.65 o 
   1   8   6       36.49       52.88      8.96 o 
   2   8   6       26.94       26.03      6.77 o 
   3   8   6       26.84       33.25     12.53 o 
   4   8   6       37.45       25.06     13.30 o 
   5   8   6      139.75      130.43     19.44 o 
   6   8   6      396.34      513.30     33.50 o 
   7   8   6      164.69      137.85     19.44 o 
   8   8   6      140.42      137.34     19.95 o 
   9   8   6       40.56       37.08     15.35 o 
  10   8   6       33.67       19.69     12.53 o 
  11   8   6       31.58       20.46     15.09 o 
  -8   9   6        0.27       -5.37     12.02 o 
  -7   9   6        6.99       -4.09      9.97 o 
  -6   9   6      103.64       90.53     12.63 o 
  -5   9   6       74.90       67.78     11.32 o 
  -4   9   6      112.01      101.04     12.18 o 
  -3   9   6       16.17        7.81      6.44 o 
  -2   9   6        1.40       -1.05      6.22 o 
  -1   9   6        0.88       -0.92      4.82 o 
   0   9   6       20.03       25.00      6.25 o 
   1   9   6      205.00      250.13     24.04 o 
   2   9   6      137.20      138.11     18.67 o 
   3   9   6        0.00        7.93     12.28 o 
   4   9   6       13.97        8.70     11.51 o 
   5   9   6      115.48      114.83     20.20 o 
   6   9   6       94.54       58.57     15.09 o 
   7   9   6       18.93       25.58     13.30 o 
   8   9   6        7.97       -0.77     11.25 o 
   9   9   6        5.44       -3.32     12.28 o 
  10   9   6        1.38       -5.12     10.23 o 
  -6  10   6        1.09       -5.44      7.87 o 
  -5  10   6       78.69       70.37     11.57 o 
  -4  10   6      165.67      165.22     21.99 o 
  -3  10   6        3.59        5.54      7.54 o 
  -2  10   6        7.65        6.94      6.48 o 
  -1  10   6       54.68       45.52      8.95 o 
   0  10   6       17.69       17.65     11.51 o 
   1  10   6       23.83       11.76     10.23 o 
   2  10   6       10.95        6.65      9.97 o 
   3  10   6        0.83       -7.16     10.74 o 
   4  10   6        1.50       -3.32      9.46 o 
   5  10   6       64.38       91.56     17.65 o 
   6  10   6       44.54       25.83     15.60 o 
   7  10   6        8.07       10.49     13.04 o 
   8  10   6       33.04       16.37     13.30 o 
   9  10   6        1.84      -15.73     10.49 o 
  -5  11   6       29.63       20.72      9.58 o 
  -4  11   6        6.66        7.59      8.76 o 
  -3  11   6        7.70        6.90      7.61 o 
  -2  11   6        7.04        8.70      9.72 o 
  -1  11   6       21.07       36.83     11.76 o 
   0  11   6        1.37        2.81      8.95 o 
   1  11   6       44.25       40.66     13.30 o 
   2  11   6       44.45       38.11     14.32 o 
   3  11   6        0.50       10.23     10.23 o 
   4  11   6       58.30       49.87     14.83 o 
   5  11   6      155.77      192.07     24.81 o 
   6  11   6       71.49       66.50     16.88 o 
   7  11   6        0.79       -0.77     12.53 o 
   8  11   6        0.03       -5.12     10.49 o 
  -4  12   6        3.66       -5.88      9.72 o 
  -3  12   6        0.97        3.07     11.76 o 
  -2  12   6        4.36        3.32      9.72 o 
  -1  12   6        8.18       15.35     12.28 o 
   0  12   6       29.00       18.16     11.25 o 
   1  12   6        0.33        0.26     10.23 o 
   2  12   6       10.40       24.55     12.28 o 
   3  12   6        1.40       -9.72      9.72 o 
   4  12   6       41.32       49.62     15.09 o 
   5  12   6       55.29       44.76     16.62 o 
   6  12   6        4.34       11.51     13.81 o 
   7  12   6       13.36       14.07     12.79 o 
  -1  13   6        0.00        3.32      9.97 o 
   0  13   6        6.98       -3.58     10.74 o 
   1  13   6        0.06       -8.95     10.74 o 
   2  13   6        5.15       13.30     12.53 o 
   3  13   6        0.04       -3.58     12.02 o 
   4  13   6       10.24       17.90     12.79 o 
   5  13   6        2.05        8.18     13.04 o 
  -5 -12   7        0.46        0.00     11.00 o 
  -4 -12   7        2.68       -6.91     10.23 o 
  -3 -12   7        1.26       -4.35     10.49 o 
  -2 -12   7        0.09       11.76     11.76 o 
  -1 -12   7       17.23       16.37     12.53 o 
   0 -12   7        0.32       -4.09      8.95 o 
   1 -12   7        5.58       -4.86     12.53 o 
  -7 -11   7        6.33       12.53     12.53 o 
  -6 -11   7        4.37        6.14     11.00 o 
  -5 -11   7        0.00        9.72     11.00 o 
  -4 -11   7       50.30       57.80     15.86 o 
  -3 -11   7       14.43        9.72     10.74 o 
  -2 -11   7       17.95       13.04     11.51 o 
  -1 -11   7       32.95       32.74     13.55 o 
   0 -11   7       61.62       47.83     16.88 o 
   1 -11   7        5.17        2.81      8.95 o 
   2 -11   7       16.00        1.79     11.25 o 
   3 -11   7        2.39        1.53     12.28 o 
   4 -11   7        6.42       -5.63      8.44 o 
  -8 -10   7        6.03        7.16     11.76 o 
  -7 -10   7        3.73       -0.26     10.49 o 
  -6 -10   7       11.60       -1.02      8.95 o 
  -5 -10   7       64.59       66.24     15.35 o 
  -4 -10   7       36.68       27.62     12.79 o 
  -3 -10   7       51.58       56.78     16.11 o 
  -2 -10   7        1.65      -12.66      8.44 o 
  -1 -10   7       49.60       55.75     14.32 o 
   0 -10   7       54.90       63.68     15.09 o 
   1 -10   7      119.39      118.67     18.67 o 
   2 -10   7       10.38        4.35     10.74 o 
   3 -10   7       21.05       15.09      9.21 o 
   4 -10   7        3.73       13.69      8.91 o 
   5 -10   7        2.99        6.22      7.75 o 
  -8  -9   7       65.45       61.89     15.35 o 
  -7  -9   7       11.54        4.86      9.97 o 
  -6  -9   7       45.33       64.96     15.60 o 
  -5  -9   7      162.36      140.66     19.44 o 
  -4  -9   7        0.44       -6.91      8.44 o 
  -3  -9   7        0.23       -5.12      8.95 o 
  -2  -9   7       27.24       15.09     11.00 o 
  -1  -9   7       28.31       18.67     12.79 o 
   0  -9   7        6.90       -8.44     10.49 o 
   1  -9   7       30.30       28.47      8.48 o 
   2  -9   7      103.52       97.97     11.39 o 
   3  -9   7        0.16        5.65      7.31 o 
   4  -9   7       98.46      126.63     14.19 o 
   5  -9   7       48.16       42.95     11.13 o 
   6  -9   7        2.11       11.00     12.28 o 
   7  -9   7        3.28      -15.73     10.49 o 
 -10  -8   7        6.54        4.86     12.79 o 
  -9  -8   7        0.92       11.25     10.49 o 
  -7  -8   7        0.13       -2.56      8.44 o 
  -6  -8   7      155.46      187.98     21.99 o 
  -5  -8   7       17.79       14.32     11.76 o 
  -4  -8   7       36.89       38.11     12.53 o 
  -3  -8   7        2.92       -3.58      8.18 o 
  -2  -8   7      429.31      476.72     31.20 o 
  -1  -8   7       82.52      110.16     19.57 o 
   0  -8   7       13.88       11.19      7.43 o 
   1  -8   7      268.89      273.64     16.53 o 
   2  -8   7       27.10       18.06      8.13 o 
   3  -8   7       27.53       21.67      8.52 o 
   4  -8   7        8.20        7.81      8.05 o 
   5  -8   7      157.08      212.31     17.54 o 
   6  -8   7        0.02       -6.14      9.46 o 
   7  -8   7       13.25       21.48     14.32 o 
   8  -8   7        0.24        6.14     11.25 o 
 -10  -7   7        0.13       -4.09     10.74 o 
  -9  -7   7        0.61        3.58     10.74 o 
  -8  -7   7       55.77       42.46     11.76 o 
  -7  -7   7        0.28       -9.97      8.95 o 
  -6  -7   7      239.83      230.20     15.14 o 
  -5  -7   7       33.61       24.55     12.02 o 
  -4  -7   7        4.52        2.81      8.95 o 
  -3  -7   7      264.35      214.58     20.97 o 
  -2  -7   7        2.23       10.62      6.30 o 
  -1  -7   7      333.70      316.26     15.86 o 
   0  -7   7        5.06        3.32      8.44 o 
   1  -7   7      235.54      243.06     20.20 o 
   2  -7   7        1.24       -5.85      6.69 o 
   3  -7   7       18.04       11.67      8.95 o 
   4  -7   7      241.55      245.47     16.79 o 
   5  -7   7       11.82        7.59     16.88 o 
   6  -7   7       10.25       17.90     13.81 o 
   7  -7   7        7.84       18.93     13.55 o 
   8  -7   7       99.71       73.66     18.67 o 
   9  -7   7        0.00        3.32     11.25 o 
 -11  -6   7        9.79        6.91     11.25 o 
 -10  -6   7       25.87       25.06     12.28 o 
  -9  -6   7       29.72       36.57     12.79 o 
  -8  -6   7       12.72        5.63      9.72 o 
  -7  -6   7      197.31      240.92     21.74 o 
  -6  -6   7       73.92       71.61     13.04 o 
  -5  -6   7        0.00       -4.74      5.53 o 
  -4  -6   7       68.07       67.26      6.53 o 
  -3  -6   7        0.05       -0.52      5.24 o 
  -2  -6   7       13.34       16.37      6.39 o 
  -1  -6   7      229.74      262.98     13.94 o 
   0  -6   7       21.11       14.71      6.33 o 
   1  -6   7       36.47       44.69      8.41 o 
   2  -6   7        0.32       -8.56      5.86 o 
   3  -6   7       13.45        1.59      7.50 o 
   4  -6   7        4.66        1.00      8.22 o 
   5  -6   7       22.10       15.84      8.11 o 
   6  -6   7      183.13      151.15     21.74 o 
   7  -6   7        0.05        8.18     11.51 o 
   8  -6   7        0.75        8.44     13.04 o 
   9  -6   7        8.22       -2.05     11.76 o 
 -11  -5   7        3.57        1.53      8.44 o 
 -10  -5   7        7.07       21.74     12.02 o 
  -9  -5   7       22.93       20.20     10.49 o 
  -8  -5   7       79.42       66.24     14.07 o 
  -7  -5   7     1011.33     1193.60     44.25 o 
  -6  -5   7      222.58      255.04     25.96 o 
  -5  -5   7       42.12       35.36      6.63 o 
  -4  -5   7        0.62       -1.37      3.87 o 
  -3  -5   7       28.24       26.27      4.64 o 
  -2  -5   7      517.04      590.82     19.04 o 
  -1  -5   7      354.87      409.11     16.15 o 
   0  -5   7      257.20      214.54     12.46 o 
   1  -5   7      103.67      104.53     10.36 o 
   2  -5   7      167.06      177.93     12.93 o 
   3  -5   7       16.50       12.62      7.21 o 
   4  -5   7      155.45      163.73     13.94 o 
   5  -5   7       23.77       30.10      9.13 o 
   6  -5   7      506.11      619.69     36.83 o 
   7  -5   7        9.46       13.55     14.07 o 
   8  -5   7        1.53        8.18     14.07 o 
   9  -5   7       10.66       21.23     13.30 o 
  10  -5   7        0.00        6.39     13.04 o 
 -11  -4   7        2.25        5.37     10.74 o 
 -10  -4   7        1.47        1.79      9.46 o 
  -9  -4   7        0.51        5.88      8.44 o 
  -8  -4   7      394.98      358.82     25.58 o 
  -7  -4   7     1013.02     1105.97     55.88 o 
  -6  -4   7      131.63      124.16      9.75 o 
  -5  -4   7      134.49      124.63      9.38 o 
  -4  -4   7       21.87       32.33      5.13 o 
  -3  -4   7        1.20       -1.62      3.40 o 
  -2  -4   7      266.29      239.72     11.71 o 
  -1  -4   7       43.31       45.95      4.62 o 
   0  -4   7      107.63       78.45      8.40 o 
   1  -4   7      143.49      134.50     11.12 o 
   2  -4   7     1079.50     1094.71     33.76 o 
   3  -4   7       63.80       60.63      8.77 o 
   4  -4   7       11.86       13.56      8.04 o 
   5  -4   7        5.79        4.09     11.25 o 
   6  -4   7      220.27      273.14     25.32 o 
   7  -4   7      763.39      769.82     41.43 o 
   8  -4   7        8.52       21.23     12.79 o 
   9  -4   7        6.12        1.28     14.07 o 
  10  -4   7        3.46       15.86     15.09 o 
 -12  -3   7        0.04        1.79      7.67 o 
 -11  -3   7        8.14        4.86      9.46 o 
  -8  -3   7      191.84      224.42     13.74 o 
  -7  -3   7      153.98      177.24     17.39 o 
  -6  -3   7       22.74       22.25      8.18 o 
  -5  -3   7      111.27      113.55     12.53 o 
  -4  -3   7      150.16      140.41     12.66 o 
  -3  -3   7       50.24       59.82      7.05 o 
  -2  -3   7      240.82      220.49      8.93 o 
  -1  -3   7       94.97       82.88      6.69 o 
   0  -3   7       81.11       68.08     10.23 o 
   1  -3   7       39.64       29.02      6.58 o 
   2  -3   7       26.46       38.62      7.93 o 
   3  -3   7       10.90        8.61      6.14 o 
   4  -3   7        1.11       -6.05      6.29 o 
   5  -3   7      146.89      162.91     19.18 o 
   6  -3   7       63.79       65.98     15.09 o 
   7  -3   7      197.19      226.09     24.30 o 
   8  -3   7       47.92       37.85     14.07 o 
   9  -3   7       50.67       88.23     18.93 o 
  10  -3   7        1.67        1.53     11.25 o 
  11  -3   7        5.93        1.02     11.76 o 
 -10  -2   7        0.86       -1.53      8.95 o 
  -9  -2   7       28.90       23.02      9.97 o 
  -8  -2   7      327.62      405.09     18.45 o 
  -7  -2   7      159.50      189.63     14.19 o 
  -6  -2   7        0.14        0.26      5.63 o 
  -5  -2   7       12.09        5.37      6.65 o 
  -4  -2   7      245.09      238.36     16.88 o 
  -3  -2   7      497.70      516.51     16.88 o 
  -2  -2   7     3819.86     4045.68     53.32 o 
  -1  -2   7      889.21     1099.82     26.73 o 
   0  -2   7       64.95       47.07      6.32 o 
   1  -2   7      183.16      212.06     11.19 o 
   2  -2   7      456.19      508.39     46.42 o 
   3  -2   7      196.24      244.18      7.87 o 
   4  -2   7      322.41      348.14     12.20 o 
   5  -2   7        1.73       -1.67      5.39 o 
   6  -2   7       80.40       84.91     15.86 o 
   7  -2   7     2027.32     2132.98     63.17 o 
   8  -2   7       27.97       17.39     15.09 o 
   9  -2   7       41.85       57.29     17.39 o 
  10  -2   7        0.06       11.00     11.76 o 
  11  -2   7        7.57       10.74     12.02 o 
 -11  -1   7        1.89        4.86     10.49 o 
 -10  -1   7       67.21       72.63     15.35 o 
  -9  -1   7      221.44      204.35     19.69 o 
  -8  -1   7      257.08      292.20     16.54 o 
  -7  -1   7        3.27        2.44      5.75 o 
  -6  -1   7       26.71       29.16      8.95 o 
  -5  -1   7       74.82       56.78      9.97 o 
  -4  -1   7        3.40       -0.77      6.14 o 
  -3  -1   7      111.87      101.70      9.97 o 
  -2  -1   7        3.27       12.97      5.24 o 
  -1  -1   7     1056.76     1267.05     23.74 o 
   0  -1   7       23.86        7.56      5.33 o 
   1  -1   7     2141.68     2295.21     20.99 o 
   2  -1   7     1157.31     1337.66     35.46 o 
   3  -1   7      684.50      792.46     21.36 o 
   4  -1   7      390.49      462.72     20.72 o 
   5  -1   7        2.47        3.87      5.52 o 
   6  -1   7       83.93       82.13      9.18 o 
   7  -1   7      154.51      135.39     11.43 o 
   8  -1   7      632.37      676.36     23.58 o 
   9  -1   7       10.29        7.93     11.76 o 
  10  -1   7       78.10      102.30     19.44 o 
  11  -1   7        0.12       10.49     14.32 o 
 -12   0   7        0.44       -4.60     10.74 o 
 -11   0   7        0.33        4.09     12.79 o 
 -10   0   7        5.92        7.93     11.76 o 
  -9   0   7       12.32       23.02      9.97 o 
  -8   0   7        6.76        6.35      7.24 o 
  -7   0   7      158.54      154.30     12.02 o 
  -6   0   7        8.37       28.64     10.49 o 
  -4   0   7        0.80       19.69      8.18 o 
  -3   0   7      205.49      269.27     11.12 o 
  -2   0   7       20.79       11.65      3.99 o 
  -1   0   7       61.66       60.49      4.43 o 
   0   0   7       83.76       86.73      5.13 o 
   1   0   7        8.92        1.42      2.87 o 
   2   0   7       31.63       35.19      4.28 o 
   3   0   7        4.03       -1.62      4.16 o 
   4   0   7      105.54       91.07      7.80 o 
   5   0   7        2.57        2.43      5.57 o 
   6   0   7        9.36       17.63      6.69 o 
   7   0   7        6.25       -2.29      6.27 o 
   8   0   7       21.24        9.41      7.49 o 
   9   0   7       24.95       10.12      7.28 o 
  10   0   7       25.91       23.77      8.37 o 
  11   0   7        0.48       10.23     13.30 o 
  12   0   7        7.82       34.02     15.35 o 
 -11   1   7        5.27        5.63     13.04 o 
 -10   1   7      426.70      511.00     35.04 o 
  -9   1   7      234.14      239.64     23.79 o 
  -8   1   7      308.12      338.53     18.08 o 
  -7   1   7       22.89       16.29      6.84 o 
  -6   1   7      217.94      245.27     20.46 o 
  -5   1   7       25.25       38.36      9.72 o 
  -4   1   7       74.56       84.91     11.51 o 
  -3   1   7      471.53      508.87     55.88 o 
  -2   1   7      136.35      124.32      5.95 o 
  -1   1   7      304.65      346.00      8.92 o 
   0   1   7      156.74      130.57      5.93 o 
   1   1   7      335.99      410.74     12.59 o 
   2   1   7       57.99       57.93      6.27 o 
   3   1   7       35.08       42.11      8.18 o 
   4   1   7        3.49        0.86      4.69 o 
   5   1   7      246.67      265.59     13.22 o 
   6   1   7       43.42       30.83      7.21 o 
   7   1   7      119.44      124.61     12.66 o 
   8   1   7      877.57      894.31     26.88 o 
   9   1   7       72.09       75.45     10.38 o 
  10   1   7        6.40       12.90      7.14 o 
  11   1   7       11.38       17.89     17.39 o 
  12   1   7        0.92       12.02     12.53 o 
 -11   2   7        0.26       -2.30     13.30 o 
 -10   2   7       16.09        5.63     10.74 o 
  -9   2   7        3.01       -5.88      8.44 o 
  -8   2   7        3.25        2.32      6.24 o 
  -7   2   7        0.03       -0.66      7.21 o 
  -6   2   7       18.80       11.14      6.37 o 
  -5   2   7        0.80        3.58      9.72 o 
  -4   2   7      254.39      176.98     15.86 o 
  -3   2   7       98.06       95.00      5.46 o 
  -2   2   7     1745.98     2009.63     20.58 o 
  -1   2   7      136.26      112.03      7.65 o 
   0   2   7      181.17      120.56      8.16 o 
   1   2   7       22.39       25.38      5.28 o 
   2   2   7     1124.90     1314.91     24.65 o 
   3   2   7      122.53      143.34      9.12 o 
   4   2   7       68.16       63.22      7.41 o 
   5   2   7        0.23       -2.10      5.04 o 
   6   2   7       19.35       12.89      5.88 o 
   7   2   7      287.42      314.86     16.08 o 
   8   2   7        3.26       -0.27      6.96 o 
   9   2   7      340.71      377.87     18.72 o 
  10   2   7      133.25      122.12     12.20 o 
  11   2   7       25.73       49.87      9.84 o 
  12   2   7        0.00       -3.84      9.21 o 
 -11   3   7        0.84       -7.42     14.07 o 
 -10   3   7        2.84        3.32     14.32 o 
  -9   3   7       12.95        8.95     10.49 o 
  -8   3   7      342.92      361.38     28.39 o 
  -7   3   7       52.56       34.75      8.84 o 
  -6   3   7       10.36        3.96      6.19 o 
  -5   3   7       94.80      127.45     11.21 o 
  -4   3   7       34.75       23.03      6.32 o 
  -3   3   7      390.97      374.56     34.40 o 
  -2   3   7      511.03      570.88     18.36 o 
  -1   3   7       12.74        1.44      4.33 o 
   0   3   7      119.42       94.87      7.87 o 
   1   3   7      177.06      116.84      8.67 o 
   2   3   7      353.50      338.88     20.08 o 
   3   3   7      905.85     1044.24     57.42 o 
   4   3   7        0.51       -3.84      4.61 o 
   5   3   7        7.72        4.23      5.71 o 
   6   3   7       36.14       45.46      7.93 o 
   7   3   7       50.51       51.19      8.86 o 
   8   3   7      315.08      279.47     15.64 o 
   9   3   7       30.66       29.25      8.44 o 
  10   3   7       20.44       16.04      7.57 o 
  11   3   7        0.46        5.37      9.72 o 
  12   3   7        0.11       -2.30      9.97 o 
 -10   4   7        4.84        0.51     11.25 o 
  -9   4   7        4.92       15.60     11.76 o 
  -8   4   7        1.38        3.32     12.53 o 
  -7   4   7       52.86       68.87     10.12 o 
  -6   4   7       23.26       20.97      7.60 o 
  -5   4   7       81.69       63.87      9.58 o 
  -4   4   7      125.42      106.03     10.04 o 
  -3   4   7      164.94      135.03     10.58 o 
  -2   4   7        2.49        2.39      4.91 o 
  -1   4   7     1323.81     1194.90     26.40 o 
   0   4   7        2.06       -0.09      5.15 o 
   1   4   7      191.49      225.17     12.40 o 
   2   4   7      422.65      396.87     18.41 o 
   3   4   7        0.02        1.73      5.20 o 
   4   4   7       47.14       48.32      6.88 o 
   5   4   7      122.29      124.72     10.12 o 
   6   4   7        8.11        7.49      6.01 o 
   7   4   7       55.99       50.12      8.54 o 
   8   4   7       92.29       94.99     10.57 o 
   9   4   7       37.38       42.20     12.28 o 
  10   4   7      205.43      213.81     22.51 o 
  11   4   7        4.09        1.28      8.18 o 
  12   4   7       22.41       15.86     13.30 o 
 -10   5   7        0.48        1.02     11.25 o 
  -9   5   7        1.10       -1.79     10.23 o 
  -8   5   7        6.83       -0.51      9.72 o 
  -7   5   7        0.40       14.07     10.49 o 
  -6   5   7        3.55        6.01      7.23 o 
  -5   5   7       23.09       14.30      6.14 o 
  -4   5   7       49.02       44.88      6.87 o 
  -3   5   7      158.77      143.70     11.84 o 
  -2   5   7       16.08        9.31      5.83 o 
  -1   5   7        0.46        3.53      5.31 o 
   0   5   7       56.81       60.93      7.86 o 
   1   5   7      456.90      481.23     17.22 o 
   2   5   7       30.92       12.99      5.57 o 
   3   5   7       70.38       61.86      7.92 o 
   4   5   7       37.50       33.60      6.94 o 
   5   5   7        6.39        5.83      5.59 o 
   6   5   7      129.16      136.38     10.87 o 
   7   5   7      238.78      266.72     14.87 o 
   8   5   7      417.70      474.93     30.95 o 
   9   5   7      118.85      105.11     18.16 o 
  10   5   7       71.37       64.71     16.11 o 
  11   5   7       26.88       13.30     10.74 o 
  12   5   7        0.73        0.51      8.70 o 
  -9   6   7        1.00       -1.79     13.04 o 
  -8   6   7        0.05        6.91     13.30 o 
  -7   6   7      145.04      170.33     21.74 o 
  -6   6   7       16.51        7.67     11.25 o 
  -5   6   7        0.05       -6.71      4.82 o 
  -4   6   7        0.79        0.94      5.49 o 
  -3   6   7       46.75       45.92      7.27 o 
  -2   6   7       44.07       41.15      7.50 o 
  -1   6   7        1.51       -0.02      4.59 o 
   0   6   7       47.64       42.98      7.65 o 
   1   6   7       41.64       37.47      6.86 o 
   2   6   7        0.10       -4.04      5.05 o 
   3   6   7        1.27       -0.30      5.21 o 
   4   6   7      405.69      447.29     17.76 o 
   5   6   7       46.76       60.48      8.35 o 
   6   6   7      174.97      219.69     21.99 o 
   7   6   7       60.03       45.78     12.79 o 
   8   6   7      165.11      170.84     20.97 o 
   9   6   7        2.54        3.32     12.02 o 
  10   6   7       34.57       25.06     13.30 o 
  11   6   7        1.98        1.02     11.76 o 
  -9   7   7       11.57        5.37     12.28 o 
  -8   7   7        1.21        0.26     11.25 o 
  -7   7   7       45.09       44.50     14.58 o 
  -6   7   7       41.58       42.46     13.55 o 
  -5   7   7        2.26       -1.88      5.78 o 
  -4   7   7       14.27        7.00      5.97 o 
  -3   7   7       54.92       45.52      7.18 o 
  -2   7   7      179.12      149.79     10.28 o 
  -1   7   7       23.59       27.36      8.31 o 
   0   7   7      176.60      173.11     15.86 o 
   1   7   7        6.99        4.39      5.89 o 
   2   7   7        2.87        5.70      6.02 o 
   3   7   7       52.91       72.79      8.79 o 
   4   7   7       80.50       83.63     15.09 o 
   5   7   7       34.33       28.90     13.81 o 
   6   7   7       73.74       74.42     15.86 o 
   7   7   7      112.73      121.99     17.39 o 
   8   7   7        1.65        7.67     11.25 o 
   9   7   7       24.58       26.09     14.58 o 
  10   7   7        0.37        6.14     10.49 o 
  11   7   7       60.34       54.22     17.14 o 
  -8   8   7        0.04       -1.53      9.46 o 
  -7   8   7        0.40        8.70     12.79 o 
  -6   8   7        7.54        0.98      7.65 o 
  -5   8   7        1.45        3.90      7.23 o 
  -4   8   7        0.01       -5.07      5.57 o 
  -3   8   7       14.71        7.70      5.43 o 
  -2   8   7       35.77       23.92      6.08 o 
  -1   8   7      150.56      158.18     10.64 o 
   0   8   7       66.44       61.06      9.82 o 
   1   8   7      253.37      253.07     14.56 o 
   2   8   7       37.37       25.54      7.01 o 
   3   8   7       13.93        0.00     10.23 o 
   4   8   7        3.65        4.86     10.49 o 
   5   8   7        4.16      -11.00     10.74 o 
   6   8   7      111.07      113.30     17.90 o 
   7   8   7      212.97      236.57     25.32 o 
   8   8   7       27.10       16.37     11.00 o 
   9   8   7       21.71       16.37     12.53 o 
  10   8   7        1.62        2.81      9.46 o 
  -7   9   7        6.16        9.46     12.02 o 
  -6   9   7        3.00        3.04      8.49 o 
  -5   9   7        0.11        4.40      7.50 o 
  -4   9   7        0.01        1.55      6.96 o 
  -3   9   7        2.52        1.89      6.27 o 
  -2   9   7        8.30        9.31      5.75 o 
  -1   9   7        1.65       -1.65      5.03 o 
   0   9   7        0.39        6.93      5.59 o 
   1   9   7      180.46      171.02     10.27 o 
   2   9   7        6.18        2.30      9.46 o 
   3   9   7       36.67       47.06     14.07 o 
   4   9   7       50.99       47.06     13.81 o 
   5   9   7        6.27        3.84     10.23 o 
   6   9   7      132.49      143.22     22.51 o 
   7   9   7      153.85      136.32     21.48 o 
   8   9   7        0.17        9.46     11.25 o 
   9   9   7       15.49        6.14     11.25 o 
  10   9   7       12.18        4.35     13.81 o 
  -6  10   7        5.98        7.55      8.59 o 
  -5  10   7       49.72       73.28     12.46 o 
  -4  10   7       17.25       12.75      8.31 o 
  -3  10   7       11.68       16.06      7.68 o 
  -2  10   7        8.59        5.67      6.96 o 
  -1  10   7       33.94       35.94      8.41 o 
   0  10   7       19.39       27.37     11.51 o 
   1  10   7       42.22       51.66     13.55 o 
   2  10   7       28.10       35.55     12.79 o 
   3  10   7        8.63        7.42     11.00 o 
   4  10   7        7.97       -6.91      9.46 o 
   5  10   7        3.79        1.28     10.23 o 
   6  10   7        8.37       15.86     12.53 o 
   7  10   7       66.14       64.71     17.65 o 
   8  10   7       12.44       14.58     13.55 o 
   9  10   7        0.23       -1.28     13.04 o 
  -5  11   7       12.68       12.39      9.39 o 
  -4  11   7        9.80       14.52      8.55 o 
  -3  11   7        3.62       -3.77      7.87 o 
  -2  11   7        9.12        5.37     10.49 o 
  -1  11   7       39.06       34.02     12.53 o 
   0  11   7        2.30        5.63     10.23 o 
   1  11   7        0.08        6.65     11.00 o 
   2  11   7        7.09       16.88     10.74 o 
   3  11   7       10.02        5.63     10.49 o 
   4  11   7       30.50       41.69     14.07 o 
   5  11   7       77.64       78.52     18.16 o 
   6  11   7      250.77      326.34     32.22 o 
   7  11   7       12.08       -1.02     12.28 o 
   8  11   7        3.62        2.56     13.04 o 
  -3  12   7        6.06        2.05     11.25 o 
  -2  12   7        1.32       -1.02      9.72 o 
  -1  12   7        4.13        2.56     10.23 o 
   0  12   7        1.33       -3.07      9.21 o 
   1  12   7       17.67       11.51     11.51 o 
   2  12   7        4.76        7.67     10.74 o 
   3  12   7       20.32       20.46     13.04 o 
   4  12   7        4.15       -4.86     10.49 o 
   5  12   7      171.38      195.65     26.09 o 
   6  12   7       19.71        9.72     13.30 o 
   7  12   7        0.01       -4.60     12.02 o 
   0  13   7       14.81       22.25     13.55 o 
   1  13   7        8.43       35.81     14.83 o 
   2  13   7        0.10        3.84     11.51 o 
   3  13   7        3.58        6.14     10.74 o 
   4  13   7       18.05       19.18     14.32 o 
  -3 -12   8        2.59        7.93     12.02 o 
  -2 -12   8       11.24       19.69     13.30 o 
  -1 -12   8        0.15        5.12     12.53 o 
  -6 -11   8       12.25       -3.84     10.49 o 
  -5 -11   8        0.73       -3.07     10.49 o 
  -4 -11   8       15.00       10.23     12.53 o 
  -3 -11   8        9.80       10.74     10.74 o 
  -2 -11   8      119.95      128.39     20.72 o 
  -1 -11   8        0.01        0.00     11.51 o 
   0 -11   8       24.26        4.35      8.95 o 
   1 -11   8        1.21        3.32      9.21 o 
   2 -11   8        7.54       12.79     14.58 o 
   3 -11   8        1.49       14.32     11.00 o 
  -7 -10   8        5.03        5.12     11.00 o 
  -6 -10   8        1.38       -5.12      9.46 o 
  -5 -10   8        1.98        8.44     10.74 o 
  -4 -10   8        0.99       -4.60      9.21 o 
  -3 -10   8        5.42        3.07      9.97 o 
  -2 -10   8        4.29       -6.14      9.46 o 
  -1 -10   8       12.93       18.16     12.02 o 
   0 -10   8      308.98      285.42     27.62 o 
   1 -10   8        0.68       11.25     10.23 o 
   2 -10   8       14.13       11.25     12.02 o 
   3 -10   8       23.30       29.36      9.54 o 
   4 -10   8        3.14        1.54      6.69 o 
   5 -10   8        0.00        4.09      8.50 o 
  -8  -9   8        5.28        8.70     11.00 o 
  -7  -9   8       26.46       30.69     13.30 o 
  -6  -9   8        2.54        9.72      9.97 o 
  -5  -9   8        0.42       -4.86      8.18 o 
  -4  -9   8       40.91       50.89     13.81 o 
  -3  -9   8        0.96       -3.07     10.74 o 
  -2  -9   8       61.32       71.10     15.09 o 
  -1  -9   8        1.34       -2.56     10.49 o 
   0  -9   8       13.73       14.32     11.00 o 
   1  -9   8       40.83       52.20      9.64 o 
   2  -9   8      152.24      150.15     17.77 o 
   3  -9   8        9.92        9.68      7.67 o 
   4  -9   8      122.56      118.66     13.92 o 
   5  -9   8        6.67       18.36      9.40 o 
   6  -9   8       10.21       10.49     11.00 o 
  -8  -8   8       24.39       31.97     12.79 o 
  -7  -8   8        0.02       -3.84      9.72 o 
  -6  -8   8        3.04        0.51     10.23 o 
  -5  -8   8      194.77      159.85     20.46 o 
  -4  -8   8        2.71        7.93     11.00 o 
  -3  -8   8       38.19       24.55     12.53 o 
  -2  -8   8        0.66       -1.28      9.21 o 
  -1  -8   8        0.66      -11.51      7.67 o 
   0  -8   8       74.34       61.95      9.48 o 
   1  -8   8       32.57       37.92      9.57 o 
   2  -8   8        1.12       -0.82      7.42 o 
   3  -8   8      109.94      102.50     12.36 o 
   4  -8   8      172.87      220.83     16.79 o 
   5  -8   8        2.05        3.49      7.65 o 
   6  -8   8       49.67       44.25     15.09 o 
   7  -8   8        1.64        1.53     10.49 o 
  -7  -7   8       19.42       32.99     12.53 o 
  -6  -7   8        6.58        2.30      9.46 o 
  -5  -7   8      139.35      134.27     18.41 o 
  -4  -7   8        1.14        1.53      8.44 o 
  -3  -7   8       39.42       43.48     13.04 o 
  -2  -7   8       41.09       52.05      8.72 o 
  -1  -7   8      200.86      228.45     14.35 o 
   0  -7   8      385.86      391.66     30.69 o 
   1  -7   8       16.34        6.30      7.74 o 
   2  -7   8      366.79      389.52     19.85 o 
   3  -7   8       30.24       41.63     11.64 o 
   4  -7   8        1.39        4.90      7.56 o 
   5  -7   8        3.87        6.84      8.27 o 
   6  -7   8       13.93       22.76     12.79 o 
   7  -7   8        4.87        0.51     12.02 o 
   8  -7   8        2.23       11.25     13.81 o 
 -10  -6   8        0.19       -4.35      7.42 o 
  -9  -6   8       26.68       19.18     12.28 o 
  -8  -6   8        0.00        6.65     10.23 o 
  -7  -6   8       18.47        6.65      8.70 o 
  -6  -6   8        8.29       15.35     10.23 o 
  -5  -6   8       38.58       24.55     11.51 o 
  -4  -6   8        1.39       -7.60      5.06 o 
  -3  -6   8       93.00       97.45      9.64 o 
  -2  -6   8       60.23       53.55     10.87 o 
  -1  -6   8      229.60      266.59     14.75 o 
   0  -6   8      134.17      138.75     11.61 o 
   1  -6   8      426.75      449.15     20.03 o 
   2  -6   8        5.34       -0.99      7.12 o 
   3  -6   8       17.11       15.06      8.13 o 
   4  -6   8        1.52       -6.65      7.96 o 
   5  -6   8      408.77      374.81     20.61 o 
   6  -6   8       80.07       48.08     15.35 o 
   7  -6   8       18.10       19.69     13.04 o 
   8  -6   8        5.32       12.02     13.55 o 
   9  -6   8       28.66       57.29     16.88 o 
 -11  -5   8        2.56        3.07     11.25 o 
 -10  -5   8        1.58        8.44      8.95 o 
  -9  -5   8       59.96       60.61     14.58 o 
  -8  -5   8        4.73        9.72      7.93 o 
  -7  -5   8      478.38      595.65     31.71 o 
  -6  -5   8       29.03       33.76     11.00 o 
  -5  -5   8      210.33      260.81     11.65 o 
  -4  -5   8       46.87       51.90      7.86 o 
  -3  -5   8      133.94      118.35     10.03 o 
  -2  -5   8      157.84      137.52     11.25 o 
  -1  -5   8      304.98      315.86     19.31 o 
   0  -5   8      479.97      472.76     20.97 o 
   1  -5   8      434.74      450.52     20.20 o 
   2  -5   8      212.44      221.28     18.80 o 
   3  -5   8       43.31       58.89     10.21 o 
   4  -5   8       10.97       19.52      8.72 o 
   5  -5   8       11.50        0.48      8.31 o 
   6  -5   8       44.50       45.27     14.83 o 
   7  -5   8        0.54       -0.77     10.74 o 
   8  -5   8        8.27        1.28     11.25 o 
   9  -5   8       61.67       62.15     18.41 o 
 -11  -4   8       20.02       13.30      8.95 o 
 -10  -4   8       10.85       17.65      8.70 o 
  -9  -4   8      142.58      129.92     17.39 o 
  -8  -4   8      132.12      147.31     17.65 o 
  -7  -4   8       81.57       69.22      8.95 o 
  -6  -4   8      143.37      177.85     11.84 o 
  -5  -4   8        1.31       -1.57      4.14 o 
  -4  -4   8       34.67       30.24      5.28 o 
  -3  -4   8      268.91      284.26     13.29 o 
  -2  -4   8      169.50      151.30     10.93 o 
  -1  -4   8      353.88      326.37     15.28 o 
   0  -4   8      783.21      770.84     22.51 o 
   1  -4   8       48.85       46.79      8.05 o 
   2  -4   8       12.08        6.02      6.37 o 
   3  -4   8       50.01       49.08     12.40 o 
   4  -4   8       22.53       17.34      8.11 o 
   5  -4   8      414.61      373.66     29.41 o 
   6  -4   8        1.05       -6.39     10.74 o 
   7  -4   8       35.32       36.06     14.32 o 
   8  -4   8       79.83      117.90     20.72 o 
   9  -4   8       23.88       26.85     14.07 o 
  10  -4   8        7.93       27.11     16.88 o 
 -11  -3   8        5.99       14.32      9.72 o 
  -8  -3   8       40.68       55.93      8.84 o 
  -7  -3   8      286.90      304.35     21.23 o 
  -6  -3   8       54.88       48.85     10.74 o 
  -5  -3   8      183.58      180.82     16.62 o 
  -4  -3   8      160.79      153.01     12.40 o 
  -3  -3   8      214.97      218.38     12.20 o 
  -2  -3   8      966.32     1131.45     34.36 o 
  -1  -3   8      171.83      160.42     13.17 o 
   0  -3   8      345.77      336.25     14.62 o 
   1  -3   8       26.11       35.06      6.88 o 
   2  -3   8        1.49        0.96      6.32 o 
   3  -3   8      113.16      100.59     10.81 o 
   4  -3   8        1.66        5.65      6.68 o 
   5  -3   8        1.86       -6.91      9.97 o 
   6  -3   8      352.96      408.44     30.43 o 
   7  -3   8      362.90      388.23     30.69 o 
   8  -3   8        5.41        1.79     12.53 o 
   9  -3   8       30.84       40.41     15.60 o 
  10  -3   8       23.40       32.22     15.60 o 
 -10  -2   8        1.97       -1.53      9.97 o 
  -9  -2   8       27.34       26.41      8.49 o 
  -8  -2   8      874.56     1120.01     30.56 o 
  -7  -2   8      408.64      453.71     27.88 o 
  -6  -2   8      455.95      487.98     26.60 o 
  -5  -2   8        0.23        0.26      6.14 o 
  -4  -2   8        0.05        2.90      5.15 o 
  -3  -2   8      242.99      326.43     23.27 o 
  -2  -2   8       38.02       28.01      6.39 o 
  -1  -2   8      455.54      421.37     20.20 o 
   0  -2   8      255.74      238.13     12.56 o 
   1  -2   8      458.99      470.73     16.97 o 
   2  -2   8     1810.55     1826.30     34.01 o 
   3  -2   8      401.62      413.78     17.71 o 
   4  -2   8       94.38       92.84     15.86 o 
   5  -2   8       18.27       14.83     12.28 o 
   6  -2   8      251.99      224.55     23.27 o 
   7  -2   8      493.18      558.31     35.04 o 
   8  -2   8      181.90      232.74     24.81 o 
   9  -2   8       57.69       48.59     14.83 o 
  10  -2   8        2.43       14.07     14.83 o 
  11  -2   8       11.22       14.07     14.07 o 
 -11  -1   8        1.98        7.93     11.51 o 
 -10  -1   8        0.64        3.84     10.74 o 
  -9  -1   8        6.23        9.52      7.77 o 
  -8  -1   8       87.75       72.24      9.94 o 
  -7  -1   8       52.51       46.04     13.30 o 
  -6  -1   8       63.85       56.01     11.00 o 
  -5  -1   8      231.65      260.61     19.18 o 
  -4  -1   8        0.53       -0.54      4.69 o 
  -3  -1   8      463.05      585.26     17.62 o 
  -2  -1   8       12.72        6.27      4.34 o 
  -1  -1   8      134.46      152.98      9.46 o 
   0  -1   8      352.68      355.33     14.02 o 
   1  -1   8      412.84      431.38      9.81 o 
   2  -1   8       25.84       13.03      3.15 o 
   3  -1   8       15.36       24.27      5.19 o 
   4  -1   8       90.47      105.51      8.19 o 
   5  -1   8       26.76       15.35     10.74 o 
   6  -1   8      131.13      113.30     17.90 o 
   7  -1   8       14.77       22.76     13.04 o 
   8  -1   8      215.17      191.05     22.25 o 
   9  -1   8       96.96      115.86     18.41 o 
  10  -1   8       13.15        4.60     10.74 o 
  11  -1   8       25.12       31.20     14.58 o 
 -11   0   8       11.68        9.97     13.55 o 
 -10   0   8        4.86        9.72     12.28 o 
  -9   0   8        7.02        2.57      9.21 o 
  -8   0   8       89.31       98.74     11.03 o 
  -7   0   8      141.73      135.17     16.11 o 
  -6   0   8      111.58      112.79     14.58 o 
  -5   0   8       18.25        8.18      7.93 o 
  -4   0   8     1016.73     1202.30     40.41 o 
  -3   0   8      656.92      539.35     31.46 o 
  -1   0   8      301.38      405.53     10.55 o 
   0   0   8      113.01      111.11      5.82 o 
   1   0   8       20.56       27.02      3.71 o 
   2   0   8      101.34      135.41      6.62 o 
   3   0   8      287.73      403.77     17.26 o 
   4   0   8      125.32      139.65      9.97 o 
   5   0   8       71.97       73.82      9.46 o 
   6   0   8      170.47      214.34     12.95 o 
   7   0   8      700.44      774.15     24.31 o 
   8   0   8      314.43      380.56     28.90 o 
   9   0   8       35.68       51.66     14.32 o 
  10   0   8        2.73       17.39     12.02 o 
  11   0   8       13.93       21.74     13.55 o 
 -11   1   8        6.94        0.26     14.07 o 
 -10   1   8       65.95       70.84     17.65 o 
  -9   1   8      103.67      130.18     19.18 o 
  -8   1   8        3.98       -4.51      5.88 o 
  -7   1   8       50.31       53.51      8.95 o 
  -6   1   8      100.12      108.95     16.62 o 
  -5   1   8        1.20        2.05      7.93 o 
  -4   1   8       12.42       17.90      7.67 o 
  -3   1   8      630.97      538.83     28.52 o 
  -2   1   8      899.25     1158.58     21.33 o 
  -1   1   8       65.90       53.95      4.68 o 
   0   1   8      242.70      356.52      9.81 o 
   1   1   8      339.60      316.77      9.47 o 
   2   1   8     1790.74     1778.70     50.13 o 
   3   1   8      330.25      330.11     16.37 o 
   4   1   8      320.75      282.06     12.84 o 
   5   1   8        3.80       -0.38      5.79 o 
   6   1   8       11.43       10.33      6.60 o 
   7   1   8       18.57        7.32      8.06 o 
   8   1   8      194.82      229.49     15.09 o 
   9   1   8       49.96       45.67      9.10 o 
  10   1   8        0.00       11.76     11.00 o 
  11   1   8        0.72       11.51     10.74 o 
 -11   2   8       26.45       48.08     18.41 o 
 -10   2   8        8.18       13.04     11.25 o 
  -9   2   8       64.35       66.75     14.83 o 
  -8   2   8       29.49       32.99      8.32 o 
  -7   2   8        0.07       -1.41      7.13 o 
  -5   2   8        1.32       -1.79      6.91 o 
  -4   2   8        0.62       -0.77      6.91 o 
  -3   2   8       47.93       67.11      7.95 o 
  -2   2   8      310.25      231.75     14.17 o 
  -1   2   8      204.72      215.80      7.35 o 
   0   2   8        9.13        6.17      4.24 o 
   1   2   8       36.44       27.44      5.46 o 
   2   2   8      286.66      331.80     13.36 o 
   3   2   8      394.17      448.84     15.99 o 
   4   2   8      310.27      309.58     14.07 o 
   5   2   8      190.35      174.57     11.72 o 
   6   2   8       29.67       39.22      8.14 o 
   7   2   8        4.08       -7.25      6.42 o 
   8   2   8        1.12        2.35      6.95 o 
   9   2   8        3.19        6.64      7.41 o 
  10   2   8        7.90       14.23      9.97 o 
  11   2   8        8.52        4.22      7.80 o 
 -10   3   8       83.60       89.51     19.95 o 
  -9   3   8       49.48       55.50     14.58 o 
  -8   3   8       64.44       76.71     11.21 o 
  -7   3   8        0.00        9.26      7.23 o 
  -6   3   8       64.33       39.10      9.32 o 
  -5   3   8      134.73      202.30     19.95 o 
  -4   3   8       57.83       29.41     10.23 o 
  -3   3   8       17.06        9.76      5.86 o 
  -2   3   8      904.07      940.33     27.88 o 
  -1   3   8      128.73      111.92      8.94 o 
   0   3   8        0.29        0.95      4.33 o 
   1   3   8      153.00      166.82     10.37 o 
   2   3   8       56.64       41.67      6.40 o 
   3   3   8       63.56       64.47      7.68 o 
   4   3   8      257.67      272.58     13.56 o 
   5   3   8       17.72       17.67      7.03 o 
   6   3   8       66.25       57.34      8.81 o 
   7   3   8        0.00       -1.72      6.44 o 
   8   3   8       28.49       27.96      8.03 o 
   9   3   8        1.55       -1.51      6.30 o 
  10   3   8        7.66        5.09      7.06 o 
  11   3   8        0.11       -1.28      9.46 o 
  12   3   8        4.47       -0.77     12.02 o 
 -10   4   8       35.12       29.16     16.88 o 
  -9   4   8        9.33        1.02      9.72 o 
  -8   4   8       19.97       -1.53     11.76 o 
  -7   4   8        1.62        1.53      7.10 o 
  -6   4   8      121.26      103.07     12.66 o 
  -5   4   8       24.59        9.74      7.83 o 
  -4   4   8      197.83      133.56     11.93 o 
  -3   4   8        0.56        0.12      5.51 o 
  -2   4   8       21.69        9.00      6.06 o 
  -1   4   8      681.99      632.61     20.07 o 
   0   4   8     1246.97     1276.40     28.12 o 
   1   4   8      505.08      523.46     17.99 o 
   2   4   8      764.40      752.98     21.70 o 
   3   4   8       42.02       29.72      6.81 o 
   4   4   8        9.19        5.21      5.50 o 
   5   4   8       77.84       74.60     18.54 o 
   6   4   8       34.93       25.11      7.24 o 
   7   4   8       12.02       17.51      6.81 o 
   8   4   8        5.04        4.48      6.52 o 
   9   4   8      149.07      146.04     19.44 o 
  10   4   8       26.00       82.86     16.37 o 
  11   4   8        3.02        3.32     10.74 o 
 -10   5   8        0.88        5.37     15.60 o 
  -9   5   8        1.10       -2.30     12.28 o 
  -8   5   8        1.54        2.30      9.72 o 
  -7   5   8        0.04       -1.30     11.13 o 
  -6   5   8        9.86        3.58      6.69 o 
  -5   5   8        2.04        1.27      5.30 o 
  -4   5   8      109.60      125.85     11.84 o 
  -3   5   8      432.48      346.22     18.16 o 
  -2   5   8        2.59        3.86      4.87 o 
  -1   5   8       27.93       14.75      6.19 o 
   0   5   8      374.99      330.59     35.68 o 
   1   5   8      157.26      201.23     14.58 o 
   2   5   8       57.35       36.80      7.17 o 
   3   5   8       26.48       42.29      7.37 o 
   4   5   8       65.91       79.80      9.32 o 
   5   5   8      536.71      522.12     19.62 o 
   6   5   8       41.43       42.95      8.29 o 
   7   5   8       49.13       54.25     11.38 o 
   8   5   8       10.88       11.25     10.23 o 
   9   5   8       30.05       29.41     12.28 o 
  10   5   8       11.19        5.12      9.21 o 
  11   5   8       36.20       38.87     15.09 o 
  -9   6   8        7.67        1.79     13.04 o 
  -8   6   8        0.68       -3.07     10.49 o 
  -7   6   8        0.61        1.02     10.49 o 
  -6   6   8       24.59       21.03      9.28 o 
  -5   6   8        9.36       16.28      5.99 o 
  -4   6   8        0.19        2.34      5.02 o 
  -3   6   8       60.85       50.58      9.04 o 
  -2   6   8       16.52       11.94      6.30 o 
  -1   6   8       20.84       18.82      6.74 o 
   0   6   8      160.20      162.35     12.03 o 
   1   6   8        6.50        5.37      5.61 o 
   2   6   8       14.25       11.11      5.96 o 
   3   6   8      218.05      194.62     12.82 o 
   4   6   8       69.72       68.81      9.16 o 
   5   6   8       11.18        3.85      6.43 o 
   6   6   8       22.89       18.67     11.76 o 
   7   6   8       19.37       21.48     12.28 o 
   8   6   8       40.14       52.94     13.30 o 
   9   6   8      183.88      164.96     20.97 o 
  10   6   8       10.87        1.79     12.28 o 
  11   6   8        8.83        2.56      9.72 o 
  -8   7   8        1.03       -1.53     11.76 o 
  -7   7   8       11.38       18.41     12.53 o 
  -6   7   8        4.19        3.58     10.23 o 
  -5   7   8      166.08      153.58     11.96 o 
  -4   7   8       32.44       27.50      7.12 o 
  -3   7   8        0.38        0.39      4.94 o 
  -2   7   8      120.61      117.27     11.54 o 
  -1   7   8      152.16      133.66     11.54 o 
   0   7   8        7.38        3.80      5.53 o 
   1   7   8       83.00       73.49      9.43 o 
   2   7   8      582.13      643.66     30.43 o 
   3   7   8       75.28       62.07      9.03 o 
   4   7   8      117.86      131.80     11.45 o 
   5   7   8      191.62      189.51     23.27 o 
   6   7   8        1.63       -2.56     11.00 o 
   7   7   8       38.67       45.52     14.32 o 
   8   7   8        1.97        8.70     12.02 o 
   9   7   8        2.34        7.42     12.79 o 
  10   7   8      129.15      127.88     20.72 o 
  11   7   8        0.02       13.81     14.83 o 
  -8   8   8        0.02       43.73     16.37 o 
  -7   8   8        1.01       -6.91      9.97 o 
  -6   8   8        0.05        4.14      7.65 o 
  -5   8   8       46.84       56.43     12.02 o 
  -4   8   8        7.48        2.78      5.90 o 
  -3   8   8        1.14        1.94      5.45 o 
  -2   8   8       47.11       50.90      7.45 o 
  -1   8   8      128.90       98.57     11.12 o 
   0   8   8      133.41      195.98     13.76 o 
   1   8   8        5.90        6.14      6.30 o 
   2   8   8        4.64       11.12      6.55 o 
   3   8   8        4.42       -2.05      8.44 o 
   4   8   8       91.27      103.58     17.14 o 
   5   8   8      126.83      173.40     21.99 o 
   6   8   8       95.44      105.37     18.16 o 
   7   8   8       10.29       14.83     12.02 o 
   8   8   8        1.61        5.12     10.74 o 
   9   8   8        6.03       -2.05     10.49 o 
  10   8   8        7.05       -4.35     10.23 o 
  -7   9   8        4.96        0.00      9.46 o 
  -6   9   8        2.68        7.03      8.14 o 
  -5   9   8       20.54       14.01      8.22 o 
  -4   9   8        9.10        6.14      6.87 o 
  -3   9   8        5.48        6.57      5.87 o 
  -2   9   8        3.48        2.83      5.64 o 
  -1   9   8        2.86       -0.15      5.40 o 
   0   9   8        5.01        2.39      5.25 o 
   1   9   8        2.32       -5.63      8.18 o 
   2   9   8       36.71       28.39     12.02 o 
   3   9   8       36.08       26.60     11.76 o 
   4   9   8       19.96        4.35     11.51 o 
   5   9   8       87.39       63.43     16.88 o 
   6   9   8       28.86       47.83     14.58 o 
   7   9   8       74.19       70.33     17.65 o 
   8   9   8       66.22       57.54     17.14 o 
   9   9   8        0.24        5.12     13.04 o 
  -6  10   8        1.38       -4.46      8.13 o 
  -5  10   8        0.99       11.28      8.23 o 
  -4  10   8       36.92       35.21      9.80 o 
  -3  10   8        5.14        4.76      6.77 o 
  -2  10   8        2.25        4.51      5.75 o 
  -1  10   8       30.58       54.75      8.46 o 
   0  10   8      125.19      105.11     18.67 o 
   1  10   8       30.47       29.92     13.04 o 
   2  10   8       31.41       40.66     12.28 o 
   3  10   8        1.04       -7.42     10.23 o 
   4  10   8        0.02       -0.26     10.49 o 
   5  10   8       30.38       54.22     16.37 o 
   6  10   8       23.47       25.06     14.07 o 
   7  10   8        8.27       15.60     15.09 o 
   8  10   8        8.20        6.91     12.79 o 
   9  10   8        0.37        5.12     12.28 o 
  -4  11   8        6.95        6.39      8.86 o 
  -3  11   8       21.28       29.41      9.22 o 
  -2  11   8       26.76       32.22     13.04 o 
  -1  11   8       15.19       19.18     11.25 o 
   0  11   8       66.69       62.15     16.11 o 
   1  11   8       14.67       27.62     12.79 o 
   2  11   8       15.13        6.91      9.97 o 
   3  11   8        0.03        5.88     12.02 o 
   4  11   8       10.08       18.41     11.76 o 
   5  11   8       55.10       70.59     18.67 o 
   6  11   8       24.92       36.57     15.60 o 
   7  11   8        1.13        3.32     12.53 o 
  -2  12   8        2.14        2.05     11.51 o 
  -1  12   8       11.80        7.42     11.51 o 
   0  12   8        2.30       13.81     11.00 o 
   1  12   8        1.03       11.51     11.00 o 
   2  12   8       11.88       23.79     12.02 o 
   3  12   8        3.50        7.67     11.51 o 
   4  12   8       14.47        5.63     12.53 o 
   5  12   8       52.14       61.13     17.65 o 
   6  12   8        4.34       13.55     14.07 o 
  -5 -11   9        6.78        7.67     11.51 o 
  -4 -11   9        2.18        2.05     10.23 o 
  -3 -11   9        3.75        3.07     10.49 o 
  -2 -11   9       34.23       27.62     14.07 o 
  -1 -11   9        4.33       -4.60     10.74 o 
   0 -11   9        1.18       -3.84     12.53 o 
   1 -11   9        2.30        4.35     13.30 o 
   2 -11   9       13.06        9.72     14.83 o 
  -7 -10   9        0.00       -6.14      9.72 o 
  -6 -10   9        3.43       -2.05     10.49 o 
  -5 -10   9        3.93        1.53     10.23 o 
  -4 -10   9        0.79        0.77     11.00 o 
  -3 -10   9       40.96       30.18     12.28 o 
  -2 -10   9        0.96        1.02      9.72 o 
  -1 -10   9        6.44        0.51      9.97 o 
   0 -10   9       46.49       56.52     14.07 o 
   1 -10   9        7.39       -3.58     12.02 o 
   2 -10   9        2.47       -8.44      9.72 o 
   3 -10   9        3.25       10.68      9.33 o 
   4 -10   9       29.42       40.10     10.75 o 
  -8  -9   9        0.25       11.25     11.76 o 
  -7  -9   9        2.71        5.63     11.25 o 
  -6  -9   9       57.45       53.20     14.83 o 
  -5  -9   9       25.67       22.76     12.02 o 
  -4  -9   9      106.64       94.37     17.90 o 
  -3  -9   9        1.06       -0.51      8.70 o 
  -2  -9   9       16.26        6.65     10.23 o 
  -1  -9   9      124.77      106.90     18.67 o 
   0  -9   9        4.01       -2.30      9.46 o 
   1  -9   9        0.02        2.70      7.92 o 
   2  -9   9        4.88        2.70      7.32 o 
   3  -9   9        9.23        3.83      9.21 o 
   4  -9   9        6.06        8.35     13.94 o 
   5  -9   9        0.02        3.80      9.72 o 
  -9  -8   9        0.69        7.16     11.00 o 
  -8  -8   9        0.02        2.81     10.49 o 
  -7  -8   9       18.29        5.37     10.74 o 
  -6  -8   9       35.17       57.29     15.09 o 
  -5  -8   9       10.82       17.90     11.00 o 
  -4  -8   9        4.84        4.60     10.23 o 
  -3  -8   9      455.05      431.46     31.97 o 
  -2  -8   9        1.33        0.00      9.46 o 
  -1  -8   9      225.30      214.32     23.27 o 
   0  -8   9        4.48        8.99      6.58 o 
   1  -8   9       55.62       59.74      9.94 o 
   2  -8   9        0.18       -0.95      7.42 o 
   3  -8   9       15.95       17.81      7.85 o 
   4  -8   9       26.93       42.45     10.63 o 
   5  -8   9       31.96       33.15      9.40 o 
   6  -8   9        0.17        4.60     12.02 o 
   7  -8   9       27.88       25.83     13.55 o 
  -8  -7   9       34.04       59.08     15.35 o 
  -7  -7   9        0.01        6.39     10.23 o 
  -6  -7   9        0.85        9.72     10.49 o 
  -5  -7   9        0.03        4.60      9.72 o 
  -4  -7   9        0.65       -4.60      9.21 o 
  -3  -7   9        8.06        8.70     10.23 o 
  -2  -7   9      286.48      317.19     17.00 o 
  -1  -7   9      113.09       88.53     10.81 o 
   0  -7   9        8.80       16.11      7.31 o 
   1  -7   9      152.91      164.78     13.92 o 
   2  -7   9      245.85      228.50     16.88 o 
   3  -7   9       12.88        7.48      7.83 o 
   4  -7   9       24.52       25.58      8.49 o 
   5  -7   9       13.86       11.90      7.31 o 
   6  -7   9       56.37       66.24     17.39 o 
   7  -7   9        0.07        9.46     11.00 o 
  -7  -6   9        7.18       -4.35      8.44 o 
  -6  -6   9        1.17       11.76      9.97 o 
  -5  -6   9       42.18       34.27     11.76 o 
  -4  -6   9       84.71       96.75     10.26 o 
  -3  -6   9       91.09       86.15      9.82 o 
  -2  -6   9       43.04       48.55      8.36 o 
  -1  -6   9       43.24       55.03      8.66 o 
   0  -6   9      132.55      119.01     14.19 o 
   1  -6   9      209.46      218.79     15.19 o 
   2  -6   9        2.28       -1.86      7.57 o 
   3  -6   9        3.36        0.49      6.77 o 
   4  -6   9      194.41      176.08     15.10 o 
   5  -6   9       78.32       85.24     11.72 o 
   6  -6   9       17.78       16.37     12.28 o 
   7  -6   9        0.19       10.23     11.51 o 
   8  -6   9       11.06        7.93     11.76 o 
 -10  -5   9       13.16       30.43     12.53 o 
  -9  -5   9       10.75       25.58     12.28 o 
  -8  -5   9       91.41       97.70     15.86 o 
  -6  -5   9        0.15        2.56      9.72 o 
  -5  -5   9      286.60      364.75     17.77 o 
  -4  -5   9      168.98      184.29     12.78 o 
  -3  -5   9       63.14       83.04      9.43 o 
  -2  -5   9      648.02      679.78     32.22 o 
  -1  -5   9       89.87       97.14     10.48 o 
   0  -5   9       60.84       49.95      8.59 o 
   1  -5   9      155.87      161.70     12.91 o 
   2  -5   9      597.54      575.83     22.97 o 
   3  -5   9      212.92      214.37     15.91 o 
   4  -5   9      117.87      123.12     13.02 o 
   5  -5   9       19.44       13.70      8.05 o 
   6  -5   9       65.24       89.00     18.67 o 
   7  -5   9       31.89       30.69     14.32 o 
   9  -5   9        0.18        7.42     14.07 o 
 -11  -4   9       45.59       64.96     14.58 o 
 -10  -4   9        3.99       -6.14      8.18 o 
  -9  -4   9        7.47       13.81      8.70 o 
  -8  -4   9       45.14       58.31     13.04 o 
  -7  -4   9       28.41       18.29      6.69 o 
  -6  -4   9       26.56       32.19      5.99 o 
  -5  -4   9        5.12       -3.56      5.03 o 
  -4  -4   9      131.54      118.85     10.47 o 
  -3  -4   9       55.16       51.64      7.95 o 
  -2  -4   9       93.55       94.60      9.38 o 
  -1  -4   9       50.17       41.03      7.42 o 
   0  -4   9       30.62       30.93      7.23 o 
   1  -4   9        0.23        8.31      6.30 o 
   2  -4   9        1.53       -4.73      7.42 o 
   3  -4   9      175.05      169.91     17.14 o 
   4  -4   9      671.79      719.04     26.46 o 
   5  -4   9      142.78      143.48     19.95 o 
   6  -4   9        2.57        0.51     12.79 o 
   7  -4   9        3.04       -0.51     12.79 o 
   8  -4   9       39.79       38.11     14.32 o 
   9  -4   9        0.00        1.53     10.49 o 
  10  -4   9        6.52       18.16     15.86 o 
 -11  -3   9        0.50        8.95     10.49 o 
  -7  -3   9        0.36        2.05      8.18 o 
  -6  -3   9      121.69      177.49     17.39 o 
  -5  -3   9      103.63      104.05     10.08 o 
  -4  -3   9        3.86        9.37      5.78 o 
  -3  -3   9        7.05       13.15      5.42 o 
  -2  -3   9      227.14      221.46     12.74 o 
  -1  -3   9       20.91       11.88      5.96 o 
   0  -3   9        1.71        4.58      5.39 o 
   1  -3   9       45.13       46.65      9.72 o 
   2  -3   9        2.54        3.63      5.94 o 
   3  -3   9       56.11       46.62      8.63 o 
   4  -3   9        0.14        6.81      6.88 o 
   5  -3   9       10.24        7.42     11.51 o 
   6  -3   9      180.72      180.56     21.99 o 
   7  -3   9      152.75      225.06     24.81 o 
   8  -3   9        0.00       17.39     13.30 o 
   9  -3   9        2.87        8.70     11.51 o 
  10  -3   9       15.96       54.22     18.16 o 
 -10  -2   9        6.35       12.39      8.05 o 
  -9  -2   9        0.59        4.11      6.99 o 
  -8  -2   9      119.08      139.40     12.64 o 
  -7  -2   9       39.73       60.87     12.28 o 
  -6  -2   9       63.42       49.10     11.25 o 
  -5  -2   9      247.39      295.93     15.19 o 
  -4  -2   9       31.39       20.29      6.24 o 
  -3  -2   9        4.89        1.27      4.97 o 
  -2  -2   9        2.58        1.32      4.66 o 
  -1  -2   9       95.72       88.48      8.30 o 
   0  -2   9       83.46      105.50      9.77 o 
   1  -2   9      189.77      178.40     11.57 o 
   2  -2   9      387.58      384.48     16.81 o 
   3  -2   9       28.54       33.15      7.57 o 
   4  -2   9       33.60       16.62     11.00 o 
   5  -2   9       24.52       25.32     12.53 o 
   6  -2   9      109.69      128.13     18.93 o 
   7  -2   9      342.91      354.22     30.18 o 
   8  -2   9      140.24      182.86     23.27 o 
   9  -2   9       24.40       28.13     15.86 o 
  10  -2   9        5.17       28.90     14.58 o 
 -11  -1   9        6.34        0.26      9.72 o 
 -10  -1   9       41.16       71.10     15.86 o 
  -9  -1   9       92.98       94.15     19.18 o 
  -8  -1   9       44.12       44.24     14.71 o 
  -7  -1   9       89.77       78.52     15.09 o 
  -6  -1   9       27.15       26.09     10.49 o 
  -5  -1   9        0.26       -2.14      5.03 o 
  -2  -1   9      407.53      510.01     17.07 o 
   0  -1   9      108.74      137.49      9.57 o 
   1  -1   9      135.69      184.31     11.51 o 
   2  -1   9      114.30      106.20     10.23 o 
   3  -1   9      219.13      204.60     19.18 o 
   4  -1   9       61.71       36.57     12.79 o 
   5  -1   9      583.52      581.33     32.74 o 
   6  -1   9       68.48       46.29     15.60 o 
   7  -1   9        1.36       -4.35      9.97 o 
   8  -1   9       14.34        9.97     11.76 o 
   9  -1   9        3.30        1.02     12.53 o 
  10  -1   9       27.70       52.17     17.39 o 
  11  -1   9       52.99       55.50     16.37 o 
 -11   0   9        0.89        5.63     12.28 o 
 -10   0   9        6.93        2.30     11.51 o 
  -9   0   9      127.72      176.69     15.00 o 
  -8   0   9       24.14       28.19      7.72 o 
  -7   0   9      170.17      242.20     21.99 o 
  -6   0   9      309.86      279.54     21.99 o 
  -5   0   9       39.98       57.80     11.51 o 
  -4   0   9        6.52        6.98      5.24 o 
  -3   0   9      127.18      157.53     22.51 o 
  -2   0   9      345.26      435.55     14.93 o 
   1   0   9       49.16       71.76      5.28 o 
   2   0   9       42.38       44.57      5.26 o 
   3   0   9       33.65       39.10      5.95 o 
   4   0   9       20.31       12.02      8.70 o 
   5   0   9       68.31       69.56     14.83 o 
   6   0   9      352.59      451.15     30.18 o 
   7   0   9      253.09      239.39     24.55 o 
   8   0   9       10.59        8.70     12.02 o 
   9   0   9        1.03       18.16     12.79 o 
  10   0   9       25.44       27.88     14.83 o 
  11   0   9        4.18        3.58     11.51 o 
 -11   1   9        0.45       -0.26     11.51 o 
 -10   1   9       29.24       49.36     14.83 o 
  -9   1   9       58.29       68.80     11.54 o 
  -8   1   9      200.00      220.39     15.91 o 
  -7   1   9      230.03      226.79     16.00 o 
  -6   1   9       97.21      100.77     14.32 o 
  -5   1   9      132.95      111.00     14.83 o 
  -4   1   9       21.44       40.41     10.49 o 
  -3   1   9       39.13       33.80      5.82 o 
  -2   1   9      154.77      138.36      7.10 o 
  -1   1   9      804.66      698.73     15.37 o 
   1   1   9      827.57      734.31     18.54 o 
   2   1   9      100.08      108.53      8.32 o 
   3   1   9       36.92       38.53      6.64 o 
   4   1   9       14.80        5.09      5.42 o 
   5   1   9        8.21        5.15      6.14 o 
   6   1   9        2.66        1.94      7.21 o 
   7   1   9      203.80      183.89     20.20 o 
   8   1   9      339.26      328.90     27.37 o 
   9   1   9        0.80       -2.05     10.74 o 
  10   1   9        0.00       12.53     10.49 o 
  11   1   9        3.00       15.09     12.28 o 
 -10   2   9       99.10       98.98     19.69 o 
  -9   2   9       43.43       49.74     11.12 o 
  -8   2   9        2.27       10.30      7.32 o 
  -7   2   9       40.76       19.70      8.01 o 
  -6   2   9        1.03        5.12     10.23 o 
  -4   2   9      135.83       90.28     13.30 o 
  -3   2   9      380.66      461.56     18.04 o 
  -2   2   9     1169.21     1127.90     46.16 o 
  -1   2   9      146.29      167.68     10.47 o 
   0   2   9       37.07       51.86      6.64 o 
   1   2   9      246.62      313.30     13.52 o 
   2   2   9      447.64      435.96     15.90 o 
   3   2   9      102.90      107.03      9.10 o 
   4   2   9       20.29       14.50      7.93 o 
   5   2   9      113.13      101.39      9.80 o 
   6   2   9       91.81       80.17      9.58 o 
   7   2   9       34.21       30.44      8.41 o 
   8   2   9       21.72       26.87     11.51 o 
   9   2   9      268.86      323.27     26.09 o 
  10   2   9        2.95        8.18     11.00 o 
  11   2   9       12.47       24.55     12.53 o 
 -10   3   9        0.21        0.51      9.97 o 
  -9   3   9       70.33       85.93     18.67 o 
  -8   3   9      315.91      337.66     27.75 o 
  -7   3   9       44.57       50.92     10.45 o 
  -6   3   9        4.56       10.21      6.99 o 
  -5   3   9      155.14      113.81     15.09 o 
  -4   3   9       27.20       56.78     12.02 o 
  -3   3   9       35.57       17.14      6.68 o 
  -2   3   9       20.13        7.55      5.39 o 
  -1   3   9       18.38       42.58      6.78 o 
   0   3   9       13.08       12.50      5.39 o 
   1   3   9       78.23       76.56      8.08 o 
   2   3   9      398.88      444.12     16.90 o 
   3   3   9      646.61      612.33     37.34 o 
   4   3   9      264.51      279.32     14.83 o 
   5   3   9        5.16        1.88      5.77 o 
   6   3   9      282.87      278.64     15.28 o 
   7   3   9      738.80      814.61     25.95 o 
   8   3   9      266.27      287.50     16.99 o 
   9   3   9        0.18        2.39      6.60 o 
  10   3   9        0.01       -2.30      6.58 o 
 -10   4   9       56.38       73.40     17.65 o 
  -9   4   9       37.72       29.41     15.60 o 
  -8   4   9       25.94       19.44      8.37 o 
  -7   4   9       75.95       86.60     11.58 o 
  -6   4   9        0.01        6.83      6.58 o 
  -5   4   9       14.66       15.09     12.02 o 
  -4   4   9       54.75       76.98      9.49 o 
  -3   4   9       91.80       65.17      8.92 o 
  -2   4   9        9.96       -2.06      5.01 o 
  -1   4   9       49.05       78.60      8.55 o 
   0   4   9      136.43      185.62     11.92 o 
   1   4   9       52.99       40.84      6.84 o 
   2   4   9       41.11       42.09      7.14 o 
   3   4   9       32.79       34.80      6.78 o 
   4   4   9        0.13       -3.81      5.41 o 
   5   4   9       41.94       38.45      8.31 o 
   6   4   9        3.57        5.85      6.63 o 
   7   4   9      170.17      181.38     13.55 o 
   8   4   9      127.68      153.57     13.00 o 
   9   4   9       33.23       20.97     12.79 o 
  10   4   9        7.31       -4.35     11.51 o 
  11   4   9        0.97      -11.00     10.49 o 
  -9   5   9       38.32       38.87     14.58 o 
  -8   5   9       15.29        1.28     12.53 o 
  -7   5   9        0.96        9.07      7.41 o 
  -6   5   9        0.48       -1.01      7.23 o 
  -5   5   9       27.55       30.58      8.99 o 
  -4   5   9      116.19      112.30     11.54 o 
  -3   5   9      247.09      241.96     15.19 o 
  -2   5   9       36.99       29.43      7.50 o 
  -1   5   9        8.21        2.40      5.28 o 
   0   5   9       31.62       41.27      7.32 o 
   1   5   9       71.80       51.32      7.57 o 
   2   5   9        0.03       -0.26      5.01 o 
   3   5   9      666.48      759.24     24.12 o 
   4   5   9       27.65       10.10      6.33 o 
   5   5   9        4.77        7.26      6.94 o 
   6   5   9        7.97        4.59      6.33 o 
   7   5   9        3.58        5.71      6.30 o 
   8   5   9      109.69      110.23     17.65 o 
   9   5   9        1.01        5.12     11.00 o 
  10   5   9      102.03      132.48     20.97 o 
  11   5   9        6.58       17.90     10.74 o 
  -9   6   9       94.56      104.35     20.20 o 
  -8   6   9        0.86       -1.28      9.97 o 
  -7   6   9        1.73        4.61      7.05 o 
  -6   6   9        3.99        3.01      8.05 o 
  -5   6   9        8.21        2.45      5.33 o 
  -4   6   9        3.43        8.74      5.79 o 
  -3   6   9      206.96      179.45     13.91 o 
  -2   6   9       27.84       10.49      6.33 o 
  -1   6   9       26.64       14.95      6.39 o 
   0   6   9        2.57        7.16      5.79 o 
   1   6   9        2.53        5.81     10.74 o 
   2   6   9       21.54       13.65      6.86 o 
   3   6   9        4.68       -4.31      4.95 o 
   4   6   9      110.27       95.77     10.67 o 
   5   6   9       52.89       36.67      8.41 o 
   6   6   9       36.11       46.80     12.79 o 
   7   6   9        0.57       -6.39     10.74 o 
   8   6   9      163.45      146.29     20.20 o 
   9   6   9       13.05        9.97     12.53 o 
  10   6   9        4.07        3.58     11.00 o 
  -8   7   9       16.67       11.25     11.25 o 
  -7   7   9        5.76        6.91      9.21 o 
  -6   7   9       40.04       44.14      9.75 o 
  -5   7   9       58.22       80.95      9.40 o 
  -4   7   9        0.56        0.95      5.88 o 
  -3   7   9        1.03        2.30      5.97 o 
  -2   7   9       72.64      101.51     11.03 o 
  -1   7   9      186.06      211.52     14.29 o 
   0   7   9        6.07        4.42      6.14 o 
   1   7   9        1.09       -4.39      5.51 o 
   2   7   9        9.26        0.49      6.27 o 
   3   7   9       17.45        8.78      6.63 o 
   4   7   9       61.96       78.69      9.93 o 
   5   7   9       10.06        0.00      8.70 o 
   6   7   9        7.21        5.63     10.23 o 
   7   7   9        0.58        8.18     11.25 o 
   8   7   9        6.68        7.42     10.23 o 
   9   7   9       91.09      101.79     17.39 o 
  10   7   9       39.01       24.81     14.58 o 
  -7   8   9        0.08       -7.67      8.95 o 
  -6   8   9       15.77       17.51      8.67 o 
  -5   8   9       42.52       49.40      8.56 o 
  -4   8   9       20.60       24.21      7.14 o 
  -3   8   9        1.88        1.76      5.67 o 
  -2   8   9       24.88       16.46      5.80 o 
  -1   8   9        7.41       24.40     11.51 o 
   0   8   9       17.67       19.85      7.49 o 
   1   8   9       11.18        9.33      6.51 o 
   2   8   9       28.85       33.57      8.52 o 
   3   8   9        1.97        6.91     10.49 o 
   4   8   9       47.99       44.50     12.79 o 
   5   8   9        5.92       -4.60     10.74 o 
   6   8   9       38.38       46.55     13.81 o 
   7   8   9       22.26       21.74     12.28 o 
   8   8   9       19.20        6.39     13.30 o 
   9   8   9       47.01       56.52     16.88 o 
  10   8   9        4.69       18.67     12.79 o 
  -6   9   9        2.51        3.88      7.61 o 
  -5   9   9       10.71       18.92      8.59 o 
  -4   9   9        1.87        1.84      5.56 o 
  -3   9   9        3.67       -2.24      5.35 o 
  -2   9   9       12.33       12.90      6.11 o 
  -1   9   9        0.20        5.14      5.53 o 
   0   9   9        8.64        7.03      7.44 o 
   1   9   9        7.06        8.44      9.21 o 
   2   9   9        0.00       -2.30      7.93 o 
   3   9   9        4.85       11.51     11.76 o 
   4   9   9        0.03        4.86     10.49 o 
   5   9   9        8.14       26.60     14.07 o 
   6   9   9       25.12        9.21     10.49 o 
   7   9   9       29.20       51.41     15.60 o 
   8   9   9        1.93       -9.72     13.04 o 
   9   9   9       55.62       28.64     16.62 o 
  -5  10   9        6.44        1.51      7.97 o 
  -4  10   9        0.02        2.60      8.57 o 
  -3  10   9        0.26        1.78      5.54 o 
  -2  10   9        3.61        6.49      6.54 o 
  -1  10   9        0.99        2.23      5.52 o 
   0  10   9       15.19       18.16     10.74 o 
   1  10   9       37.33       44.50     14.58 o 
   2  10   9        5.67        3.07      8.44 o 
   3  10   9        6.79       -7.42     10.74 o 
   4  10   9        0.48        6.14     11.51 o 
   5  10   9        2.02        9.21     11.00 o 
   6  10   9       43.60       56.78     16.62 o 
   7  10   9        0.22        1.28     10.23 o 
   8  10   9        6.34        3.84     15.09 o 
  -3  11   9       15.85       14.25     10.10 o 
  -2  11   9       20.01       20.20     12.28 o 
  -1  11   9        5.02       -1.28     10.74 o 
   0  11   9        7.59        6.39      9.72 o 
   1  11   9        0.26        6.91     10.49 o 
   2  11   9        1.47        3.32     10.74 o 
   3  11   9       10.39       19.69     13.55 o 
   4  11   9       11.22       24.81     12.79 o 
   5  11   9        0.81        7.67     13.30 o 
   6  11   9       28.13       21.74     15.09 o 
   7  11   9        2.71        7.93     12.02 o 
  -1  12   9        2.01        6.91     11.51 o 
   0  12   9       11.77       20.46     12.53 o 
   1  12   9        1.30       -1.02     10.49 o 
   2  12   9        0.25        2.30     11.25 o 
   3  12   9        0.00        2.56     11.00 o 
   4  12   9        0.32       10.23     12.79 o 
   5  12   9       15.19       20.97     13.55 o 
  -2 -11  10        0.05        1.79     12.02 o 
  -1 -11  10        0.15       -0.77     10.23 o 
  -5 -10  10       15.61       20.20     12.53 o 
  -4 -10  10        0.32       -1.28      9.46 o 
  -3 -10  10        4.64        4.86     11.25 o 
  -2 -10  10       15.23        0.00      9.97 o 
  -1 -10  10        5.41        2.56     10.49 o 
   0 -10  10       26.68       15.86     12.02 o 
   1 -10  10       14.27       14.32     11.25 o 
   2 -10  10        7.90        9.72      9.97 o 
   3 -10  10        2.14        1.79      9.21 o 
  -7  -9  10        1.70        1.28     10.49 o 
  -6  -9  10        0.00       -1.79      9.46 o 
  -5  -9  10        4.62        0.51      9.72 o 
  -4  -9  10        0.61        7.16      9.97 o 
  -3  -9  10        0.43        0.26      9.72 o 
  -2  -9  10        1.29       -3.32     10.49 o 
  -1  -9  10       17.00       19.18     12.28 o 
   0  -9  10        0.95       -8.95      8.18 o 
   1  -9  10        1.27       12.53     10.23 o 
   2  -9  10       15.23       25.44      9.43 o 
   3  -9  10       12.02       13.69      8.59 o 
   4  -9  10       34.91       39.90      9.67 o 
  -8  -8  10       21.83       23.27     13.30 o 
  -7  -8  10       29.11       51.92     14.83 o 
  -6  -8  10        0.19       -2.56      8.95 o 
  -5  -8  10       20.22       53.96     14.32 o 
  -4  -8  10       51.60       59.85     15.60 o 
  -3  -8  10       98.13       97.44     16.88 o 
  -2  -8  10       31.59       31.20     12.28 o 
  -1  -8  10       15.74        1.02     11.00 o 
   0  -8  10        0.50       -2.79      6.68 o 
   1  -8  10      150.91      175.83     15.08 o 
   2  -8  10       21.42       15.33      8.37 o 
   3  -8  10       44.82       26.83      8.86 o 
   4  -8  10      119.29      132.37     14.55 o 
   5  -8  10      100.32      104.22     14.13 o 
   6  -8  10        9.32       20.46     12.79 o 
  -9  -7  10       20.21       18.93     11.25 o 
  -8  -7  10        0.15       -0.77      9.97 o 
  -7  -7  10        5.41        3.07     10.49 o 
  -6  -7  10        0.13        4.60      9.72 o 
  -5  -7  10        7.29       25.58     11.25 o 
  -4  -7  10       21.25        2.56     10.49 o 
  -3  -7  10       30.18       34.27     12.02 o 
  -2  -7  10       19.50       16.09      7.14 o 
  -1  -7  10        2.56       -3.65      6.22 o 
   0  -7  10       77.35       68.59     10.87 o 
   1  -7  10       31.80       16.35      8.17 o 
   2  -7  10       35.34       22.36      8.92 o 
   3  -7  10       25.47       12.86      8.05 o 
   4  -7  10        6.16       -4.10      6.40 o 
   5  -7  10       19.99       30.16      9.82 o 
   6  -7  10        1.09        8.18     11.25 o 
   7  -7  10        0.26       14.83     12.02 o 
  -8  -6  10        1.49        2.30     10.49 o 
  -7  -6  10        4.44        7.93     10.23 o 
  -6  -6  10        4.75        9.72     11.00 o 
  -5  -6  10      107.74       80.56     14.83 o 
  -4  -6  10       27.65       14.11      6.50 o 
  -3  -6  10      210.43      179.19     13.76 o 
  -2  -6  10      242.34      222.99     15.18 o 
  -1  -6  10       15.10       10.20      7.10 o 
   0  -6  10       33.20       35.72      9.02 o 
   1  -6  10       29.65       31.74      8.58 o 
   2  -6  10        3.91       11.91      7.50 o 
   3  -6  10      116.71      113.32     13.02 o 
   4  -6  10       34.24       41.98      9.46 o 
   5  -6  10        6.78       10.99      8.48 o 
   6  -6  10       41.85       39.13     14.83 o 
   7  -6  10       49.45       36.57     15.60 o 
   8  -6  10        7.57       14.83     12.79 o 
  -8  -5  10        0.79        2.05      9.46 o 
  -7  -5  10       73.95       56.52     14.83 o 
  -6  -5  10        3.75       -2.05     10.49 o 
  -5  -5  10        2.28        5.77      6.51 o 
  -4  -5  10      846.43      947.45     28.28 o 
  -3  -5  10      441.75      529.07     42.07 o 
  -2  -5  10      331.10      339.96     17.63 o 
  -1  -5  10       75.54       86.76     10.22 o 
   0  -5  10      357.71      358.68     18.26 o 
   1  -5  10       42.22       35.47     13.68 o 
   2  -5  10     1221.02     1298.53     34.90 o 
   3  -5  10      177.45      181.47     42.07 o 
   4  -5  10       16.73       18.41      8.68 o 
   5  -5  10       24.17       37.85     14.58 o 
   6  -5  10        2.26        5.88     11.00 o 
   7  -5  10        8.68        2.81     11.25 o 
   8  -5  10        1.72       15.60     14.83 o 
 -10  -4  10       27.96       50.89     13.55 o 
  -9  -4  10       42.09       44.50     11.51 o 
  -7  -4  10        3.43        7.18      7.13 o 
  -6  -4  10       17.79       35.15      8.34 o 
  -5  -4  10       11.64        5.47      6.08 o 
  -4  -4  10        5.71        7.51      6.30 o 
  -3  -4  10       54.66       63.67      9.13 o 
  -2  -4  10       62.64       87.59     10.04 o 
  -1  -4  10        7.26       12.11      6.78 o 
   0  -4  10       20.96       16.03      6.86 o 
   1  -4  10      159.63      148.98     12.47 o 
   2  -4  10       16.24       20.07      8.22 o 
   3  -4  10      762.57      716.46     26.54 o 
   4  -4  10      269.22      259.71     17.77 o 
   5  -4  10       48.55       60.87     15.86 o 
   6  -4  10       21.76       23.79     12.79 o 
   7  -4  10        0.75        4.09     11.25 o 
   8  -4  10        0.30       -1.79     12.79 o 
   9  -4  10        2.86       18.16     14.32 o 
  -8  -3  10       76.63      112.53     19.18 o 
  -7  -3  10       92.09      110.74     15.60 o 
  -6  -3  10      131.08      157.61     14.07 o 
  -5  -3  10        0.00       -2.70      5.59 o 
  -4  -3  10      445.37      516.66     20.41 o 
  -3  -3  10      121.44      173.12     12.47 o 
  -2  -3  10      226.59      294.26     16.75 o 
  -1  -3  10      175.17      190.33     12.81 o 
   0  -3  10      130.66      122.80     11.46 o 
   1  -3  10       49.91       36.68      7.59 o 
   2  -3  10       25.39       25.33      7.46 o 
   3  -3  10        7.25        7.64      9.59 o 
   4  -3  10       15.31        1.98      7.14 o 
   5  -3  10       18.91       14.32     13.04 o 
   6  -3  10       61.42       39.64     15.09 o 
   7  -3  10        1.30       12.79     12.28 o 
   8  -3  10        4.76        5.63     14.07 o 
   9  -3  10        0.07        4.86     12.02 o 
  -9  -2  10        4.58       10.74      6.87 o 
  -8  -2  10       57.67       57.54     15.35 o 
  -7  -2  10       32.18       19.44     10.74 o 
  -6  -2  10      657.90      694.02     27.37 o 
  -5  -2  10       21.85       17.79      7.03 o 
  -4  -2  10       19.63        8.12      5.88 o 
  -3  -2  10       28.99       17.29      6.14 o 
  -2  -2  10       55.65       33.77      6.60 o 
   1  -2  10      511.00      540.91     19.99 o 
   2  -2  10      214.38      171.42     12.54 o 
   3  -2  10       75.66       87.53     10.45 o 
   4  -2  10      101.47       64.45     15.35 o 
   5  -2  10       50.24       46.29     14.32 o 
   6  -2  10        7.48       -6.39     12.02 o 
   7  -2  10        0.13       -2.30     10.23 o 
   8  -2  10       35.71       33.25     13.55 o 
   9  -2  10        0.79        6.91     12.79 o 
  10  -2  10        0.49        6.14     13.04 o 
 -10  -1  10        0.65        5.86      6.95 o 
  -9  -1  10       17.99       35.06      8.49 o 
  -8  -1  10      111.76      126.34     17.39 o 
  -7  -1  10       91.12       96.42     15.60 o 
  -6  -1  10       15.80        4.86      9.21 o 
  -5  -1  10        3.01        6.81      6.48 o 
  -4  -1  10      250.68      225.44     13.11 o 
  -3  -1  10        1.36        2.17      4.97 o 
  -2  -1  10       60.66       84.14     11.51 o 
  -1  -1  10       69.41       78.82      8.84 o 
   1  -1  10        4.78       -1.53      5.43 o 
   2  -1  10      351.65      369.32     16.60 o 
   3  -1  10       60.98       28.13     11.76 o 
   4  -1  10      119.20      151.66     19.44 o 
   5  -1  10        9.22        7.16     12.28 o 
   6  -1  10      134.75      139.64     19.44 o 
   7  -1  10       43.25       31.20     13.04 o 
   8  -1  10       71.77       72.12     16.11 o 
   9  -1  10       46.19       41.18     16.11 o 
  10  -1  10       31.36       49.87     16.88 o 
 -10   0  10        4.55       -0.52      6.92 o 
  -9   0  10        7.07        8.31      9.33 o 
  -8   0  10        5.98       15.77      9.21 o 
  -7   0  10       91.06       85.42     16.37 o 
  -6   0  10       11.57       24.81      9.97 o 
  -5   0  10        9.59        6.65      8.44 o 
  -4   0  10      130.76      143.99     16.37 o 
  -3   0  10       33.79       62.01      7.62 o 
  -2   0  10        0.23       -0.48      4.55 o 
  -1   0  10        2.60        4.47      5.15 o 
   0   0  10      828.96      948.35     17.14 o 
   2   0  10      155.80      180.56     18.67 o 
   3   0  10        2.27       -5.37      8.70 o 
   4   0  10        0.88       -5.88      7.42 o 
   5   0  10       35.38       26.09     12.28 o 
   6   0  10      354.69      365.98     28.13 o 
   7   0  10       31.91       34.02     12.28 o 
   8   0  10        0.67       -0.26     11.25 o 
   9   0  10       37.38       22.76     12.79 o 
  10   0  10        1.02        4.86     12.53 o 
 -10   1  10        7.24       -0.77     12.79 o 
  -9   1  10        0.25        1.39      7.17 o 
  -8   1  10        1.32        0.98      6.99 o 
  -7   1  10       23.68       27.11     11.76 o 
  -6   1  10       16.93        1.53      7.67 o 
  -5   1  10      208.03      242.20     21.99 o 
  -4   1  10       80.17       50.38     13.04 o 
  -2   1  10        8.13        1.28      7.16 o 
  -1   1  10      141.76      167.60      7.99 o 
   0   1  10      996.72      987.90     22.81 o 
   1   1  10      148.75      196.20     13.68 o 
   2   1  10       84.01       92.92      8.06 o 
   3   1  10       26.36       20.29      5.59 o 
   4   1  10      275.90      271.61     22.51 o 
   5   1  10       72.64       45.27     13.30 o 
   6   1  10       60.97       46.04     14.32 o 
   7   1  10      276.56      281.58     25.32 o 
   8   1  10       63.50       62.92     15.35 o 
   9   1  10       13.34       20.46     12.79 o 
  10   1  10       64.71       72.12     16.11 o 
  11   1  10        1.80       12.53     11.76 o 
 -10   2  10        8.06       12.02     11.25 o 
  -9   2  10       25.86       23.61      8.57 o 
  -8   2  10       71.58       94.14     11.94 o 
  -7   2  10       19.90       26.69      8.97 o 
  -6   2  10        1.22       -3.32     10.49 o 
  -5   2  10       41.37       44.25     12.53 o 
  -4   2  10       26.79       11.25      8.44 o 
  -3   2  10      136.01       70.84     13.55 o 
  -2   2  10       95.24      163.07     11.35 o 
  -1   2  10      290.64      195.61     11.74 o 
   0   2  10      301.71      269.65     13.21 o 
   1   2  10      225.94      222.22     11.98 o 
   2   2  10       63.80       87.25      8.29 o 
   3   2  10      192.52      196.67     11.74 o 
   4   2  10      209.95      199.08     12.60 o 
   5   2  10        3.62       -1.79      5.61 o 
   6   2  10        3.11       -7.67      8.18 o 
   7   2  10       88.13       71.61     14.32 o 
   8   2  10        2.64        9.72     10.74 o 
   9   2  10       60.13       52.94     13.55 o 
  10   2  10        7.23       14.83     11.51 o 
  11   2  10        6.75        8.95     10.23 o 
 -10   3  10        1.79       -5.37     11.00 o 
  -9   3  10       15.13       25.91      8.95 o 
  -8   3  10        1.17        9.46      7.78 o 
  -7   3  10        6.04        9.78      7.13 o 
  -6   3  10       20.30        5.12     11.25 o 
  -5   3  10       26.03       15.35      9.46 o 
  -4   3  10        3.07        3.07      8.44 o 
  -3   3  10      280.36      218.42     13.91 o 
  -2   3  10        0.05       13.92      5.88 o 
  -1   3  10       53.03       20.76      6.30 o 
   0   3  10      179.47      112.31     11.76 o 
   1   3  10        0.64       -1.08      5.16 o 
   2   3  10       87.54       73.30      8.45 o 
   3   3  10        0.05        1.77      5.57 o 
   4   3  10      125.12      113.83     10.81 o 
   5   3  10      241.41      244.38     15.01 o 
   6   3  10       48.37       44.63      8.77 o 
   7   3  10      109.69      129.64     12.02 o 
   8   3  10        1.11        4.09      9.72 o 
   9   3  10        2.22       11.25      9.72 o 
  10   3  10        2.68        7.42      9.46 o 
  -9   4  10       40.19       45.78     15.35 o 
  -8   4  10       18.52       17.35      9.27 o 
  -7   4  10       13.49       11.34      7.39 o 
  -6   4  10       47.82       69.26     10.91 o 
  -5   4  10       57.10       49.36     14.32 o 
  -4   4  10        1.93        1.73      6.38 o 
  -3   4  10      175.93      196.30     13.55 o 
  -2   4  10        1.17       -0.27      5.88 o 
  -1   4  10        4.65       -1.32      5.68 o 
   0   4  10       16.57       44.14      9.46 o 
   1   4  10      126.15      157.33     11.56 o 
   2   4  10        7.56       13.17      6.32 o 
   3   4  10      222.32      180.76     12.73 o 
   4   4  10       23.15       32.43      7.85 o 
   5   4  10      117.00      122.62     11.79 o 
   6   4  10       15.41       15.03      8.44 o 
   7   4  10       13.60       11.00      7.10 o 
   8   4  10        0.51        1.75      6.91 o 
   9   4  10        8.43        8.10      7.05 o 
  -9   5  10       20.50       30.18     16.37 o 
  -8   5  10       17.04       24.42      9.58 o 
  -7   5  10       10.06       16.35      8.74 o 
  -6   5  10        2.45        7.19      7.14 o 
  -5   5  10        2.23        0.51      9.72 o 
  -4   5  10      163.59      134.81     12.39 o 
  -3   5  10      548.82      535.43     30.82 o 
  -2   5  10       38.87       24.11      7.57 o 
  -1   5  10        3.86        3.45      5.31 o 
   0   5  10      196.64      168.26     15.60 o 
   1   5  10        4.04       10.88      6.48 o 
   2   5  10        3.28        0.81      5.05 o 
   3   5  10       49.93       75.42      9.58 o 
   4   5  10       35.41       52.73      9.33 o 
   5   5  10      243.91      252.52     22.89 o 
   6   5  10        2.07       -1.25      6.76 o 
   7   5  10        2.18        6.61      6.94 o 
   8   5  10       32.50       46.04     14.32 o 
   9   5  10       57.45       53.96     15.35 o 
  10   5  10        0.11        9.72     12.28 o 
  -8   6  10       41.61       56.27     15.86 o 
  -7   6  10        1.13        0.52      8.31 o 
  -6   6  10        1.78        0.56      7.50 o 
  -5   6  10        5.75        8.30      5.93 o 
  -4   6  10        0.01        4.40      6.68 o 
  -3   6  10        1.19        1.89      6.04 o 
  -2   6  10       14.55       21.60      7.77 o 
  -1   6  10      190.44      149.72     12.66 o 
   0   6  10      173.13      113.62     11.38 o 
   1   6  10       82.75       87.69     11.13 o 
   2   6  10       71.34       63.12      9.75 o 
   3   6  10      371.70      415.79     19.34 o 
   4   6  10        1.29        0.02      6.12 o 
   5   6  10       55.22       56.33     12.66 o 
   6   6  10       79.25       98.98     17.14 o 
   7   6  10       24.15        3.32     11.25 o 
   9   6  10        0.63      -16.11     10.74 o 
  10   6  10       11.11       -2.56      9.97 o 
  -7   7  10        7.09        6.91     10.74 o 
  -6   7  10        0.02       -0.40      8.48 o 
  -5   7  10       31.49       46.48      8.26 o 
  -4   7  10       12.91       11.93      5.80 o 
  -3   7  10       57.39       26.31     13.30 o 
  -2   7  10       26.99       21.87      7.83 o 
  -1   7  10       64.24       62.40      9.43 o 
   0   7  10        1.69       -0.20      6.48 o 
   1   7  10       13.96       22.38      7.23 o 
   2   7  10      106.35       88.28     10.76 o 
   3   7  10       49.89       33.63      7.87 o 
   4   7  10       40.91       34.53      8.05 o 
   5   7  10       37.61       47.57     14.83 o 
   6   7  10        9.00       20.20     13.30 o 
   7   7  10        8.93        9.97     13.30 o 
   8   7  10        3.64        9.72     13.30 o 
   9   7  10        4.83        8.70     14.07 o 
  10   7  10        0.08        4.35     11.00 o 
  -6   8  10        1.46       -1.33      6.94 o 
  -5   8  10       58.95       55.64      9.19 o 
  -4   8  10       41.27       55.14      8.47 o 
  -3   8  10        4.59       11.31      5.83 o 
  -2   8  10       33.53       50.60     10.38 o 
  -1   8  10        2.83        4.59      6.63 o 
   0   8  10        7.05        7.43      7.32 o 
   1   8  10        0.00       -0.16      6.60 o 
   2   8  10        2.73        2.92     12.79 o 
   3   8  10        4.16       -8.18     10.23 o 
   4   8  10       31.02       25.06     11.00 o 
   5   8  10        1.03       -2.30      9.46 o 
   6   8  10       16.09       14.32     12.28 o 
   7   8  10        7.35        8.70     11.25 o 
   8   8  10       12.58        8.18     14.07 o 
   9   8  10       16.75       11.25     14.32 o 
  -5   9  10       26.32       23.04      7.26 o 
  -4   9  10        6.83       11.44      7.37 o 
  -3   9  10        0.99        7.42      6.14 o 
  -2   9  10        0.01       24.86     33.76 o 
  -1   9  10        4.41       -7.05      6.57 o 
   0   9  10        7.20        4.48      6.15 o 
   1   9  10        8.58       12.28      9.46 o 
   2   9  10        1.30        5.12     10.74 o 
   3   9  10        1.43        1.79      8.44 o 
   4   9  10       49.86       61.89     14.32 o 
   5   9  10       15.23       13.04     11.00 o 
   6   9  10        8.78        7.16     11.00 o 
   7   9  10       21.73       23.02     12.79 o 
   8   9  10       11.64        3.07     15.09 o 
  -4  10  10        0.73        2.66      7.68 o 
  -3  10  10        0.06       -5.39      5.86 o 
  -2  10  10        4.48        8.70      6.43 o 
  -1  10  10        0.00        2.89      5.85 o 
   0  10  10        5.93        6.39     10.23 o 
   1  10  10       25.43       42.71     14.07 o 
   2  10  10        5.21        1.02      8.70 o 
   3  10  10        0.33        0.51      9.21 o 
   4  10  10        2.67       -0.51      9.21 o 
   5  10  10       19.22       14.83     13.81 o 
   6  10  10        5.94        5.88     13.81 o 
   7  10  10        1.58       -8.44     12.53 o 
  -2  11  10        0.72        4.35     10.49 o 
  -1  11  10        0.86        0.77      9.72 o 
   0  11  10        0.05        6.39     10.49 o 
   1  11  10        9.57       10.49     12.02 o 
   2  11  10        2.73        0.26     11.51 o 
   3  11  10        0.33        1.28     10.49 o 
   4  11  10        2.38       10.49     12.02 o 
   5  11  10       10.00        5.63     10.23 o 
   6  11  10        0.08       -9.72      9.72 o 
   2  12  10        2.07        4.35     11.76 o 
  -3 -10  11        8.66        9.97     12.53 o 
  -2 -10  11        0.65       -1.28     11.00 o 
  -1 -10  11        3.71       -2.30     11.25 o 
   0 -10  11        2.80        4.09     14.32 o 
   1 -10  11        0.77       -5.12     12.53 o 
  -6  -9  11        6.30       -1.28     10.23 o 
  -5  -9  11       98.81       76.73     17.65 o 
  -4  -9  11       46.13       34.53     13.30 o 
  -3  -9  11        1.31        0.00     10.23 o 
  -2  -9  11       23.41       14.58     11.76 o 
  -1  -9  11        9.58        4.60     10.74 o 
   0  -9  11       12.29        6.14     12.28 o 
   1  -9  11       17.43        7.67     11.76 o 
   2  -9  11        3.28        4.98      6.99 o 
   3  -9  11       53.08       67.86     11.46 o 
  -7  -8  11        3.21        4.35     11.00 o 
  -6  -8  11       20.05       26.34     13.04 o 
  -5  -8  11        5.45       12.79     11.51 o 
  -4  -8  11        0.39        5.63     10.74 o 
  -3  -8  11      142.34      166.50     21.74 o 
  -2  -8  11      108.40       71.87     16.11 o 
  -1  -8  11       23.90       10.74     10.49 o 
   0  -8  11        0.01       -0.39      7.28 o 
   1  -8  11       44.19       27.49      9.34 o 
   2  -8  11      164.06      160.99     15.26 o 
   3  -8  11        5.75        7.04      7.56 o 
   4  -8  11       65.55       78.53     12.11 o 
   5  -8  11       19.85       26.32     10.12 o 
  -8  -7  11       11.60        1.28     12.53 o 
  -7  -7  11        9.62       24.55     13.04 o 
  -6  -7  11        0.21        0.00      9.72 o 
  -5  -7  11       62.27       48.85     14.07 o 
  -4  -7  11      138.77      167.01     21.23 o 
  -3  -7  11        9.93       -2.30      9.21 o 
  -2  -7  11        1.71        4.82      6.40 o 
  -1  -7  11        1.41       -0.99      6.40 o 
   0  -7  11        0.62       -4.15      6.15 o 
   1  -7  11      141.73      143.37     13.97 o 
   2  -7  11       47.28       48.75      9.49 o 
   3  -7  11      122.09      101.74     18.29 o 
   4  -7  11       52.41       55.04     10.67 o 
   5  -7  11       42.32       31.58      9.46 o 
   6  -7  11        8.15        9.72     11.25 o 
  -8  -6  11       33.84       66.24     16.88 o 
  -7  -6  11       16.33        4.35     11.25 o 
  -6  -6  11        1.18        0.00      9.72 o 
  -5  -6  11       44.56       40.41     12.79 o 
  -4  -6  11       29.40       44.76     14.07 o 
  -3  -6  11      373.55      295.21     17.71 o 
  -2  -6  11      246.49      270.93     17.18 o 
  -1  -6  11        1.16        0.51      5.96 o 
   0  -6  11       48.04       48.90      9.72 o 
   1  -6  11      171.53      180.85     14.83 o 
   2  -6  11      164.10      158.34     17.26 o 
   3  -6  11       58.27       78.90     11.84 o 
   4  -6  11      185.56      221.91     17.27 o 
   5  -6  11        0.25       -0.81      6.99 o 
   6  -6  11        5.20        9.97     12.53 o 
   7  -6  11        3.17       18.16     13.55 o 
  -9  -5  11        1.04       14.32     12.28 o 
  -8  -5  11        8.52       18.93     12.02 o 
  -7  -5  11        0.83        4.09     11.51 o 
  -6  -5  11        0.54       13.04     10.23 o 
  -5  -5  11        8.12       -8.93      6.14 o 
  -4  -5  11       72.09       84.36     10.70 o 
  -3  -5  11      138.11      132.46     13.43 o 
  -2  -5  11      213.07      263.05     16.37 o 
  -1  -5  11        1.29       -4.45      5.64 o 
   0  -5  11       32.70       29.23      9.02 o 
   1  -5  11       66.17       53.97     10.36 o 
   2  -5  11       46.69       57.57     10.55 o 
   3  -5  11      195.40      198.71     15.82 o 
   4  -5  11       51.44       34.14      9.61 o 
   5  -5  11        0.40        4.60     10.74 o 
   6  -5  11        0.45       18.41     11.25 o 
   7  -5  11        5.92        8.44     11.51 o 
   8  -5  11        1.89        8.95     14.32 o 
  -8  -4  11        0.82       -3.58     10.49 o 
  -7  -4  11       72.72       75.45     15.60 o 
  -6  -4  11        0.28        7.57      7.13 o 
  -5  -4  11       24.17       25.05      7.77 o 
  -4  -4  11      116.13       82.99     10.40 o 
  -3  -4  11       32.65       16.28      7.42 o 
  -2  -4  11        0.07        3.76      6.55 o 
  -1  -4  11       97.20       98.78     10.76 o 
   0  -4  11      154.35      166.93     13.99 o 
   1  -4  11      207.64      213.87     15.01 o 
   2  -4  11      107.64       90.71     11.57 o 
   3  -4  11      136.64      152.27     14.10 o 
   4  -4  11       12.70        6.83      7.65 o 
   5  -4  11       55.12       60.61     15.09 o 
   6  -4  11       17.00       26.85     13.30 o 
   7  -4  11        1.05        5.88     11.25 o 
   8  -4  11       20.08        3.32     13.30 o 
  -8  -3  11       24.10       22.25     15.09 o 
  -7  -3  11        1.71        5.00      7.14 o 
  -6  -3  11        0.01       -1.64      7.42 o 
  -5  -3  11      200.84      169.32     13.28 o 
  -4  -3  11        0.78        7.34      6.95 o 
  -3  -3  11      593.71      676.93     29.03 o 
  -2  -3  11     1385.83     1527.02     35.46 o 
  -1  -3  11        7.21       -4.35      5.75 o 
   0  -3  11      243.71      260.19     16.11 o 
   1  -3  11       22.75       15.76      6.95 o 
   2  -3  11      449.07      368.83     19.13 o 
   3  -3  11      411.46      438.83     20.84 o 
   4  -3  11      252.42      260.08     17.24 o 
   5  -3  11       14.68        7.93     11.51 o 
   6  -3  11       37.35       53.45     15.09 o 
   7  -3  11        4.26       18.41     14.32 o 
   8  -3  11       53.28       74.94     19.18 o 
   9  -3  11        5.91       10.49     13.04 o 
  -9  -2  11       19.08       57.93     10.01 o 
  -8  -2  11       20.03       32.22     15.60 o 
  -7  -2  11        9.15        4.86      8.70 o 
  -6  -2  11       19.02       25.58     10.23 o 
  -5  -2  11      305.38      365.93     26.85 o 
  -4  -2  11       30.65       58.46     12.66 o 
  -3  -2  11      317.11      294.98     20.72 o 
  -2  -2  11      772.31      773.35     24.32 o 
  -1  -2  11      118.09      113.32     10.83 o 
   0  -2  11       73.83       93.20     10.21 o 
   1  -2  11      143.29      120.60     11.09 o 
   2  -2  11     1124.30     1158.54     30.88 o 
   3  -2  11      220.39      172.06     13.40 o 
   4  -2  11       13.22       14.32     12.28 o 
   5  -2  11       26.10       21.99     11.76 o 
   6  -2  11        1.25        6.39     12.02 o 
   7  -2  11      129.08      115.09     18.93 o 
   8  -2  11        0.01        0.77      9.97 o 
   9  -2  11        2.18        8.95     12.53 o 
 -10  -1  11       14.69       32.41      9.40 o 
  -9  -1  11       32.26       42.53      9.13 o 
  -8  -1  11        8.00       31.97     13.55 o 
  -7  -1  11        5.48       -5.63      8.18 o 
  -6  -1  11       13.64       17.14      9.72 o 
  -5  -1  11       16.17       21.23     10.49 o 
  -4  -1  11        5.97        8.18      8.44 o 
  -3  -1  11        8.53        6.57      5.83 o 
  -2  -1  11        5.05       11.91      5.96 o 
  -1  -1  11      230.18      254.73     14.31 o 
   0  -1  11       15.16       20.72      6.69 o 
   1  -1  11      130.94      164.52     13.81 o 
   2  -1  11      217.86      167.66     13.04 o 
   3  -1  11      146.71      180.82     19.95 o 
   4  -1  11        3.36       -7.93      9.97 o 
   5  -1  11      271.47      230.69     24.30 o 
   6  -1  11        9.48        1.53      9.72 o 
   7  -1  11       67.80       54.73     16.37 o 
   8  -1  11        2.23        6.39     10.74 o 
   9  -1  11       13.11       41.18     16.62 o 
  10  -1  11        5.34        6.39     13.55 o 
 -10   0  11       18.10       11.53      7.87 o 
  -9   0  11        1.97        4.90     14.19 o 
  -7   0  11      114.63       90.28     14.83 o 
  -6   0  11        5.61       -2.30      9.21 o 
  -5   0  11      569.61      583.37     33.76 o 
  -4   0  11        7.30       -7.93      6.65 o 
  -2   0  11      487.67      398.72     26.34 o 
  -1   0  11       60.90       32.49      9.97 o 
   0   0  11        7.87       11.05      5.69 o 
   1   0  11        7.17       -0.39      5.75 o 
   2   0  11      290.82      268.54     23.27 o 
   3   0  11       17.23       -1.28      8.95 o 
   4   0  11       37.81       49.36     13.30 o 
   5   0  11      244.20      238.36     24.04 o 
   6   0  11       63.23       70.84     14.83 o 
   7   0  11        0.95        1.53      8.70 o 
   8   0  11       18.38       34.53     15.09 o 
   9   0  11       57.83       76.47     16.88 o 
  10   0  11        2.54        6.65     13.55 o 
  -9   1  11       46.64       39.39      9.95 o 
  -8   1  11        1.00        8.17      7.54 o 
  -7   1  11       17.99       21.48     11.76 o 
  -6   1  11        8.82        9.21      8.70 o 
  -5   1  11       95.82       77.24     14.32 o 
  -4   1  11       17.53        0.51      9.21 o 
  -1   1  11      918.46     1129.27     26.50 o 
   0   1  11        5.71       -1.34      4.48 o 
   1   1  11      353.55      370.33     26.60 o 
   2   1  11       24.40       21.23     10.23 o 
   3   1  11        4.96       18.67     11.00 o 
   4   1  11       48.59       53.71     14.07 o 
   5   1  11      226.05      218.41     21.74 o 
   6   1  11       23.08       25.58     12.28 o 
   7   1  11        0.85       -9.97      8.70 o 
   8   1  11       23.84       34.27     14.07 o 
   9   1  11        8.06        6.39     13.04 o 
  10   1  11        9.32       16.88     11.25 o 
  -9   2  11       25.12       39.68      9.82 o 
  -8   2  11        1.21       11.48      7.28 o 
  -7   2  11       18.63       13.55     13.55 o 
  -6   2  11        9.71       12.02      9.46 o 
  -5   2  11      121.34      117.14     16.62 o 
  -4   2  11       72.54      116.37     16.88 o 
  -2   2  11       35.37       80.64     22.25 o 
  -1   2  11        7.80       35.63      7.12 o 
   0   2  11        5.96        2.73      5.20 o 
   1   2  11      457.97      348.84     15.27 o 
   2   2  11        4.37       -0.21      4.95 o 
   3   2  11       15.69       19.18     10.49 o 
   4   2  11       90.86       93.09     15.35 o 
   5   2  11      213.91      202.30     21.74 o 
   6   2  11        0.01        9.97     10.49 o 
   7   2  11      164.20      125.32     17.65 o 
   8   2  11        2.28        5.88      8.95 o 
   9   2  11      114.80      141.18     19.95 o 
  10   2  11        0.59        8.70      9.97 o 
  -9   3  11        2.45        5.97      8.13 o 
  -8   3  11       35.22       46.67     10.67 o 
  -7   3  11        6.91       10.43      7.93 o 
  -6   3  11        4.93       -1.79      8.95 o 
  -5   3  11       54.05       52.17     14.07 o 
  -4   3  11      169.86      181.84     20.72 o 
  -3   3  11       84.98       82.51     10.37 o 
  -2   3  11       10.16        8.53      6.40 o 
  -1   3  11      552.71      442.59     18.57 o 
   0   3  11        0.02        0.81      5.71 o 
   1   3  11      707.49      595.69     20.88 o 
   2   3  11      121.19      177.87     12.10 o 
   3   3  11       85.44       94.65     10.01 o 
   4   3  11        0.84       -0.25      5.86 o 
   5   3  11       86.37      108.44     16.62 o 
   6   3  11       15.24       17.65     10.23 o 
   7   3  11        0.24        8.44      9.46 o 
   8   3  11      113.13       87.98     15.86 o 
   9   3  11        1.83        9.72     11.00 o 
  10   3  11       15.65       27.62     12.28 o 
  -9   4  11        2.37       13.62      9.83 o 
  -8   4  11        0.67        8.33      8.22 o 
  -7   4  11        1.99        2.33      6.63 o 
  -6   4  11        7.16        8.95     10.49 o 
  -5   4  11        7.31       11.00     10.23 o 
  -4   4  11       18.04        4.96      7.03 o 
  -3   4  11        1.75       -3.67      8.06 o 
  -2   4  11       79.90       75.51      9.39 o 
  -1   4  11       51.81       59.06      8.45 o 
   0   4  11      121.01      136.03     13.55 o 
   1   4  11      367.30      413.99     18.48 o 
   2   4  11       61.08       35.75      7.79 o 
   3   4  11        8.02       13.84      6.84 o 
   4   4  11      241.45      223.62     14.88 o 
   5   4  11       87.53       63.99      9.76 o 
   6   4  11        1.76        8.37      7.24 o 
   7   4  11       14.41       19.74      7.75 o 
   8   4  11        2.46        3.07      9.21 o 
  -8   5  11        0.02        8.34      9.36 o 
  -7   5  11        2.95        0.74      7.24 o 
  -6   5  11       59.38       70.14     11.38 o 
  -5   5  11       12.46        3.58     11.25 o 
  -4   5  11        0.61        0.96      8.06 o 
  -3   5  11      144.19      143.61     13.02 o 
  -2   5  11       79.14       55.31      9.66 o 
  -1   5  11        6.77       -8.22      5.69 o 
   0   5  11       41.02       37.76      7.79 o 
   1   5  11       22.97       31.68      7.28 o 
   2   5  11       62.81       52.42      8.94 o 
   3   5  11       37.14       56.91      9.46 o 
   4   5  11      238.64      233.02     18.93 o 
   5   5  11        0.53       -1.08      6.66 o 
   6   5  11       41.82       53.23      9.64 o 
   7   5  11        0.01       -1.50      6.63 o 
   8   5  11       54.15       58.57     15.35 o 
  -7   6  11       20.07       29.28     12.15 o 
  -6   6  11       22.18       14.41      8.48 o 
  -5   6  11        5.36       -0.49      5.56 o 
  -4   6  11       57.57       73.06     10.76 o 
  -3   6  11        6.67        1.79      6.50 o 
  -2   6  11        4.41        5.24      6.55 o 
  -1   6  11       39.38       53.96      9.09 o 
   0   6  11       28.33       29.96      7.97 o 
   1   6  11       23.86       34.48      8.08 o 
   2   6  11       26.88       13.63      7.32 o 
   3   6  11       16.80       26.17      7.28 o 
   4   6  11       24.39       12.46      7.17 o 
   5   6  11       23.52       22.41      7.93 o 
   6   6  11        4.77       19.69     10.49 o 
   7   6  11       89.26       81.33     18.16 o 
   8   6  11        0.53        8.18     12.53 o 
   9   6  11        2.15       -2.30     12.53 o 
  -7   7  11        0.86       12.09      8.95 o 
  -6   7  11        0.35       -0.26      8.16 o 
  -5   7  11        2.21        6.70      6.62 o 
  -4   7  11       28.41       19.10      6.54 o 
  -3   7  11        0.01        0.75      8.44 o 
  -2   7  11        0.33        5.40      6.40 o 
  -1   7  11       17.79       14.33      6.63 o 
   0   7  11        1.14        2.93      6.24 o 
   1   7  11        2.57        4.00      6.50 o 
   2   7  11       30.86       20.43      7.93 o 
   3   7  11        7.92        5.25      6.81 o 
   4   7  11       65.67       82.19     11.03 o 
   5   7  11        4.39       -1.53      8.70 o 
   6   7  11        5.47        4.35     11.00 o 
   7   7  11       41.19       50.89     15.09 o 
   8   7  11        4.99       11.76     12.53 o 
   9   7  11        2.05       -6.14      9.72 o 
  -6   8  11        0.80        1.45      7.37 o 
  -5   8  11       27.68       34.31      7.82 o 
  -4   8  11       10.43       21.12      6.96 o 
  -3   8  11       13.48       12.76      5.71 o 
  -2   8  11        6.62        3.90      7.52 o 
  -1   8  11        0.12        5.23      6.99 o 
   0   8  11        0.30        3.25      6.96 o 
   1   8  11       38.73       44.60      8.95 o 
   2   8  11        8.81       14.73      6.81 o 
   3   8  11       60.55       76.47     16.62 o 
   4   8  11       21.15       13.30      9.46 o 
   5   8  11        5.94        3.07      9.21 o 
   6   8  11       62.31       66.50     17.39 o 
   7   8  11        9.30        4.09     13.04 o 
   8   8  11        7.97       22.76     14.07 o 
  -5   9  11        0.38       -4.15      6.70 o 
  -4   9  11        3.39        8.92      6.71 o 
  -3   9  11       16.02       21.30      7.52 o 
  -2   9  11       17.91       25.58      7.15 o 
  -1   9  11        5.23       -4.35      8.03 o 
   0   9  11        0.05       -1.50      6.02 o 
   1   9  11        2.62       -1.53     10.49 o 
   2   9  11       86.66       98.98     17.14 o 
   3   9  11       17.33       11.25     11.51 o 
   4   9  11        5.50       18.67     12.79 o 
   5   9  11        4.58        0.26      9.21 o 
   6   9  11       11.83       24.30     13.30 o 
   7   9  11        0.33        6.39     10.49 o 
  -3  10  11        0.00        3.42      6.09 o 
  -2  10  11       15.21       23.25      7.51 o 
  -1  10  11        1.11        9.77      6.31 o 
   0  10  11        8.84        9.21     11.25 o 
   1  10  11        0.54        3.32     10.49 o 
   2  10  11        0.63        3.32     10.23 o 
   3  10  11       18.81       11.25     11.25 o 
   4  10  11       11.78        5.12     13.04 o 
   5  10  11       14.65       27.62     12.79 o 
   6  10  11        0.46        5.37     10.74 o 
  -1  11  11        0.23       11.51     11.76 o 
   0  11  11        3.48        6.14     11.51 o 
   1  11  11        2.95       -3.58     11.76 o 
   2  11  11       11.08       16.37     13.30 o 
   3  11  11       13.28       23.27     12.02 o 
   4  11  11        8.21        9.46     13.55 o 
  -4  -9  12        5.13        4.09     11.76 o 
  -3  -9  12        0.05        4.60     11.00 o 
  -2  -9  12       10.19       14.07     11.76 o 
  -1  -9  12       16.87       -1.02     11.25 o 
   0  -9  12       86.07      108.70     21.23 o 
   1  -9  12        0.33       -1.28     13.55 o 
   2  -9  12        3.57        7.16      9.21 o 
  -6  -8  12       11.20       32.22     14.58 o 
  -5  -8  12        1.93       -2.30     10.49 o 
  -4  -8  12       46.52       54.73     15.09 o 
  -3  -8  12        5.84       21.74     13.30 o 
  -2  -8  12       55.01       49.10     15.09 o 
  -1  -8  12       20.70       12.02     13.81 o 
   0  -8  12        0.03        1.09      7.41 o 
   1  -8  12        6.27        6.11      7.41 o 
   2  -8  12        2.44        9.47      8.11 o 
   3  -8  12        0.76        5.63      8.14 o 
   4  -8  12       12.66       15.13     10.49 o 
  -7  -7  12        0.16        4.35     11.00 o 
  -6  -7  12        7.32        1.79      9.97 o 
  -5  -7  12        5.37       11.00     12.02 o 
  -4  -7  12       33.14       28.13     12.02 o 
  -3  -7  12        6.75        8.44     11.00 o 
  -2  -7  12       39.22       40.41     14.07 o 
  -1  -7  12       21.93       40.69      9.95 o 
   0  -7  12        5.71        8.83      7.72 o 
   1  -7  12      119.40      169.31     63.17 o 
   2  -7  12        7.83        5.12      7.99 o 
   3  -7  12        0.69        4.14      7.49 o 
   4  -7  12       29.40       20.46      8.50 o 
   5  -7  12       31.28       41.93     10.45 o 
  -8  -6  12        4.21       10.23     12.28 o 
  -7  -6  12        8.84       24.81     12.79 o 
  -6  -6  12        0.08        7.16     10.74 o 
  -5  -6  12        0.08       10.49     12.02 o 
  -4  -6  12       79.05      110.74     17.39 o 
  -3  -6  12        4.61        3.55      6.74 o 
  -2  -6  12       19.93       19.52      7.93 o 
  -1  -6  12      105.03      130.60     14.83 o 
   0  -6  12        1.45        0.66      7.23 o 
   1  -6  12      185.16      194.73     16.08 o 
   2  -6  12       55.13       67.62     10.99 o 
   3  -6  12       45.81       28.44     14.71 o 
   4  -6  12        1.84        3.19      7.13 o 
   5  -6  12        0.17       -8.36      8.57 o 
   6  -6  12       43.57       39.90     15.35 o 
  -8  -5  12        3.71       -1.53     12.79 o 
  -7  -5  12       24.99       36.57     13.30 o 
  -6  -5  12        3.47        1.53      9.46 o 
  -5  -5  12        5.05        2.69      7.28 o 
  -4  -5  12       27.23       18.37     10.23 o 
  -3  -5  12        7.42        4.09      6.99 o 
  -2  -5  12      191.86      146.98     13.28 o 
  -1  -5  12      435.54      465.34     22.24 o 
   0  -5  12       11.96       15.96      7.90 o 
   1  -5  12      344.59      277.81     18.17 o 
   2  -5  12      109.50      111.23     20.20 o 
   3  -5  12       45.53       31.01      8.77 o 
   4  -5  12       12.78        7.18     13.68 o 
   5  -5  12        1.81       10.74     12.28 o 
   6  -5  12       11.05        8.44     10.74 o 
   7  -5  12       27.43       19.69     13.04 o 
  -6  -4  12       14.92       13.59      7.61 o 
  -5  -4  12       46.25       26.66      8.22 o 
  -4  -4  12        0.01        5.75      6.87 o 
  -3  -4  12       62.93       57.44      9.77 o 
  -2  -4  12       44.32       71.06     10.22 o 
  -1  -4  12       48.90       74.94     11.89 o 
   0  -4  12      187.81      175.59     14.27 o 
   1  -4  12       28.58       15.86      7.41 o 
   2  -4  12      316.07      296.39     18.17 o 
   3  -4  12       35.48       37.32      9.13 o 
   4  -4  12       56.49       74.57     11.09 o 
   5  -4  12        1.22       10.74     11.25 o 
   6  -4  12       50.81       47.83     15.60 o 
   7  -4  12        0.82       -4.09      9.97 o 
   8  -4  12        5.58       18.93     13.55 o 
  -8  -3  12       24.61       33.50     12.53 o 
  -7  -3  12       63.02       57.29     13.55 o 
  -6  -3  12       54.50       82.86     15.60 o 
  -5  -3  12       16.84        5.90      6.30 o 
  -4  -3  12       12.62        6.17      7.03 o 
  -3  -3  12        5.63        3.45      6.32 o 
  -2  -3  12      694.82      721.65     25.74 o 
  -1  -3  12       85.44       76.75     10.76 o 
   0  -3  12      138.04      124.58     12.18 o 
   1  -3  12       85.71       95.96     11.35 o 
   2  -3  12      216.75      237.80     25.45 o 
   3  -3  12       10.04       -0.83      6.51 o 
   4  -3  12       29.04       28.13     11.76 o 
   5  -3  12       45.84       36.57     14.83 o 
   6  -3  12        3.61        2.81     11.51 o 
   7  -3  12      114.47      156.27     24.04 o 
   8  -3  12        2.45       12.28     14.32 o 
  -9  -2  12       31.45       30.82      8.86 o 
  -8  -2  12       11.16        9.72     12.53 o 
  -6  -2  12        7.46        1.53      7.93 o 
  -5  -2  12      171.12      169.31     19.44 o 
  -4  -2  12        4.34        6.91      8.18 o 
  -3  -2  12       17.58        0.05      5.96 o 
  -2  -2  12      156.99      185.08     13.32 o 
  -1  -2  12      664.13      679.11     24.40 o 
   0  -2  12      123.49      128.38     12.00 o 
   1  -2  12      684.75      734.47     32.10 o 
   2  -2  12      227.42      152.54     14.96 o 
   3  -2  12       21.06       33.94      8.77 o 
   4  -2  12        2.99       -3.32      9.21 o 
   5  -2  12       15.70       20.97     12.53 o 
   6  -2  12       86.18       81.84     18.41 o 
   7  -2  12        8.52        8.70     11.00 o 
   8  -2  12        9.96        8.18     11.00 o 
   9  -2  12        0.28        8.44     14.32 o 
  -9  -1  12        3.62       22.40     17.77 o 
  -8  -1  12      121.33      144.76     22.51 o 
  -7  -1  12       60.05       41.94     13.30 o 
  -6  -1  12        1.41        3.58      8.44 o 
  -5  -1  12        2.37       -1.28      9.72 o 
  -4  -1  12      164.29      163.17     19.69 o 
  -3  -1  12      131.16      192.33     20.46 o 
  -2  -1  12       70.55      104.86     16.11 o 
  -1  -1  12      108.96       73.93      9.82 o 
   0  -1  12      467.67      389.61     18.13 o 
   1  -1  12      391.98      380.60     18.23 o 
   2  -1  12      101.96       94.72     11.17 o 
   3  -1  12       58.73       37.34     13.81 o 
   4  -1  12        1.15      -11.51      7.67 o 
   5  -1  12      181.46      197.70     22.51 o 
   6  -1  12       11.78       22.76     11.76 o 
   7  -1  12        7.40       26.60     13.04 o 
   8  -1  12        6.10        7.67     10.74 o 
   9  -1  12       86.13       94.37     20.46 o 
  -9   0  12        0.57        1.10      7.31 o 
  -8   0  12       31.26       53.96     17.39 o 
  -7   0  12       32.06       21.99     12.28 o 
  -6   0  12      336.28      287.72     25.83 o 
  -5   0  12      109.38      118.93     17.65 o 
  -4   0  12      388.14      382.10     28.39 o 
  -3   0  12        9.36        7.67      8.95 o 
  -2   0  12       25.38        0.26      9.46 o 
  -1   0  12     1053.78      967.51     43.73 o 
   0   0  12      197.55      249.62     23.79 o 
   1   0  12      556.86      564.18     21.26 o 
   2   0  12      432.76      480.82     31.46 o 
   3   0  12       80.57       81.33     15.86 o 
   4   0  12       78.16       87.72     16.11 o 
   5   0  12       41.90       42.97     12.53 o 
   6   0  12       30.78       33.25     13.04 o 
   7   0  12       61.04       60.36     15.35 o 
   8   0  12        2.53       11.51     13.30 o 
   9   0  12       14.46       24.81     14.58 o 
  -9   1  12        2.77       16.72     11.64 o 
  -8   1  12       11.09       14.86      9.08 o 
  -7   1  12       64.01       56.78     16.62 o 
  -6   1  12      102.87       95.91     16.37 o 
  -5   1  12       17.73       25.32     11.00 o 
  -4   1  12      103.92      104.60     16.37 o 
  -3   1  12        0.27       -9.97      8.70 o 
  -2   1  12        0.30        3.58      8.95 o 
  -1   1  12       31.35       74.68     15.35 o 
   0   1  12      697.61      816.36     40.92 o 
   1   1  12      372.90      282.61     25.32 o 
   2   1  12      122.86       98.47     16.37 o 
   3   1  12        5.45        3.07     11.25 o 
   4   1  12      507.16      512.53     33.50 o 
   5   1  12        0.17        3.32     11.25 o 
   6   1  12       43.27       62.15     14.07 o 
   7   1  12       61.67       59.59     14.07 o 
   8   1  12      106.62      109.72     18.93 o 
   9   1  12       14.97        5.88     11.51 o 
  -9   2  12        0.49       13.79      9.87 o 
  -8   2  12        0.13       14.35     17.65 o 
  -7   2  12      143.96      159.33     22.25 o 
  -6   2  12       87.76       82.10     16.62 o 
  -5   2  12       20.63        7.67      9.72 o 
  -4   2  12       11.35       12.02      9.97 o 
  -3   2  12       16.05        4.60      8.70 o 
  -2   2  12        0.18        2.26      5.96 o 
  -1   2  12       65.55       85.85      9.58 o 
   0   2  12     1072.49      901.27     42.71 o 
   1   2  12       14.78       -8.44      9.21 o 
   2   2  12       69.38       97.95     16.37 o 
   3   2  12       14.46       -5.88      9.46 o 
   4   2  12      103.54      112.02     17.90 o 
   5   2  12       22.28       30.43     13.04 o 
   6   2  12      493.42      462.40     32.48 o 
   7   2  12      155.12      170.08     21.23 o 
   8   2  12       30.49       30.69     13.55 o 
   9   2  12       16.94       45.27     14.58 o 
  -8   3  12        9.88       24.34      9.89 o 
  -6   3  12      430.16      414.83     31.20 o 
  -5   3  12       14.72       14.58     10.74 o 
  -4   3  12        0.45        7.16     10.74 o 
  -3   3  12       11.45       16.21      7.54 o 
  -2   3  12       18.30       21.97      7.28 o 
  -1   3  12        5.15        1.97      5.86 o 
   0   3  12      398.87      365.79     17.38 o 
   1   3  12      264.21      359.49     17.14 o 
   2   3  12      198.44      261.89     24.55 o 
   3   3  12      138.10       98.47     16.88 o 
   4   3  12       37.45       63.17     14.58 o 
   5   3  12        1.96        5.37      8.70 o 
   6   3  12      150.38      165.98     20.46 o 
   7   3  12      118.45      153.96     20.97 o 
   8   3  12        4.24       16.37     11.76 o 
   9   3  12        0.00       -6.39      9.21 o 
  -8   4  12        0.01       -1.69      7.23 o 
  -7   4  12        2.48       15.86     14.83 o 
  -6   4  12        7.82        2.81     13.81 o 
  -5   4  12       15.32        7.67     10.74 o 
  -4   4  12      109.33       92.07     16.11 o 
  -3   4  12       30.83       39.02      9.14 o 
  -2   4  12       63.40       44.26      8.86 o 
  -1   4  12      278.97      301.14     18.29 o 
   0   4  12      832.27      797.14     26.39 o 
   1   4  12      257.89      284.22     15.90 o 
   2   4  12       35.51       42.16      8.66 o 
   3   4  12       74.95       86.22     10.41 o 
   4   4  12       53.25       82.72     10.47 o 
   5   4  12      101.47      143.48     18.93 o 
   6   4  12      138.56      140.92     19.69 o 
   7   4  12       64.63       50.13     13.30 o 
   8   4  12        6.31        7.16      9.21 o 
  -7   5  12       15.72        1.10      7.46 o 
  -6   5  12       65.16       69.05     12.39 o 
  -5   5  12       22.40       25.58     12.28 o 
  -4   5  12       33.09       21.49      8.01 o 
  -3   5  12       46.03       24.20      8.48 o 
  -2   5  12      138.55      167.88     14.41 o 
  -1   5  12      316.84      284.03     16.79 o 
   0   5  12        0.97       -5.80      6.21 o 
   1   5  12      480.00      448.40     32.22 o 
   2   5  12      171.37      188.56     15.47 o 
   3   5  12       15.48       38.32     10.36 o 
   4   5  12       55.46       56.36      9.34 o 
   5   5  12        7.96        9.53      7.14 o 
   6   5  12      276.84      369.31     28.64 o 
   7   5  12        2.01       13.81     10.74 o 
  -7   6  12        2.90       12.29      8.37 o 
  -6   6  12        5.20        3.57      8.03 o 
  -4   6  12       13.80        0.72      8.22 o 
  -3   6  12        8.81       12.15      7.60 o 
  -2   6  12        8.20       10.39     14.45 o 
  -1   6  12       13.85       22.17      7.93 o 
   0   6  12       24.57       29.11      7.62 o 
   1   6  12        9.16       19.49      8.11 o 
   2   6  12       80.93       90.25     11.14 o 
   3   6  12      182.34      152.71     13.47 o 
   4   6  12        0.86        2.73      7.10 o 
   5   6  12       12.22       11.56      7.01 o 
   6   6  12        0.51       -4.43      6.58 o 
   7   6  12        1.02        2.30     12.02 o 
  -6   7  12        1.86       12.10      8.05 o 
  -5   7  12        5.10       17.31      6.95 o 
  -4   7  12        8.55        2.42      7.86 o 
  -3   7  12       18.29        7.10      7.31 o 
  -2   7  12       69.61       42.20      9.27 o 
  -1   7  12        2.41        2.37      6.44 o 
   0   7  12        2.50        6.40      6.42 o 
   1   7  12       48.63       38.46      8.76 o 
   2   7  12      222.93      231.96     16.73 o 
   3   7  12       66.47       84.25     11.46 o 
   4   7  12        5.37        4.78      6.96 o 
   5   7  12       43.61       36.06     14.07 o 
   6   7  12       54.05       51.92     14.32 o 
   7   7  12        3.03        0.51     12.28 o 
   8   7  12        0.08       -2.30     10.49 o 
  -5   8  12        7.73        6.26      7.04 o 
  -4   8  12       58.62       55.55      9.32 o 
  -3   8  12       20.08       11.27     16.50 o 
  -2   8  12        6.67       21.10      7.78 o 
  -1   8  12        2.68        3.34      7.59 o 
   0   8  12        4.29        0.26      7.29 o 
   1   8  12        0.00        6.20      7.36 o 
   2   8  12      116.08      117.32     13.37 o 
   3   8  12       10.02       28.64     12.79 o 
   4   8  12       12.86       10.74     10.74 o 
   5   8  12       42.53       48.08     14.83 o 
   6   8  12        5.51       10.49     11.25 o 
   7   8  12       11.23       15.09     12.53 o 
  -3   9  12       15.41       30.07      7.90 o 
  -2   9  12       23.71       28.27     10.01 o 
  -1   9  12        4.12       -0.02      8.52 o 
   0   9  12        7.07        8.82      6.99 o 
   1   9  12       12.80       20.72     12.79 o 
   2   9  12        2.15       -3.07     11.25 o 
   3   9  12       60.37       39.39     14.32 o 
   4   9  12        7.62        2.56     12.53 o 
   5   9  12        0.45       11.76     10.49 o 
   6   9  12        6.67       17.65     12.02 o 
  -2  10  12        4.32        8.47      7.16 o 
  -1  10  12        1.51        4.80      7.44 o 
   0  10  12        1.26        5.37     11.76 o 
   1  10  12       13.73       24.30     13.55 o 
   2  10  12        2.78        7.42     12.53 o 
   3  10  12        4.06        0.26     11.25 o 
   4  10  12        2.88        1.02     11.00 o 
   5  10  12        8.85       14.07     11.76 o 
  -4  -8  13       28.31        3.07     11.25 o 
  -3  -8  13        0.12       -7.16     10.74 o 
  -2  -8  13        0.02        5.12      9.97 o 
  -1  -8  13       12.53       -1.79     15.09 o 
   0  -8  13        5.06        8.70     12.79 o 
   1  -8  13        0.01        3.85      7.59 o 
   2  -8  13        9.24       22.44      8.52 o 
  -5  -7  13       49.72       39.13     13.81 o 
  -4  -7  13       24.42       12.02     11.76 o 
  -3  -7  13        4.30        4.35     11.76 o 
  -2  -7  13        7.84       11.25     11.25 o 
  -1  -7  13       65.80       49.62     10.51 o 
   0  -7  13        2.74        4.21      7.62 o 
   1  -7  13       20.51       20.25      8.48 o 
   2  -7  13        6.20       18.61      8.95 o 
   3  -7  13        6.12        9.32      8.37 o 
   4  -7  13       13.43       22.04      8.76 o 
  -6  -6  13        3.56        5.88     11.51 o 
  -5  -6  13       10.32        6.14     10.74 o 
  -4  -6  13       49.31       82.61     17.14 o 
  -3  -6  13       49.18       74.36     13.55 o 
  -2  -6  13       64.96       42.94      9.66 o 
  -1  -6  13       31.59       25.74      9.45 o 
   0  -6  13        5.15        2.62      7.47 o 
   1  -6  13        2.95        7.00      7.44 o 
   2  -6  13        0.85        2.10      7.14 o 
   3  -6  13        0.02        6.00      7.39 o 
   4  -6  13        5.44       -1.01      7.01 o 
   5  -6  13        0.30        4.09     12.28 o 
  -6  -5  13       14.21       17.90     12.02 o 
  -5  -5  13       12.13       10.47      8.03 o 
  -4  -5  13       10.09       12.10      7.68 o 
  -3  -5  13       38.06       20.84      7.95 o 
  -2  -5  13       10.50       19.04      7.85 o 
  -1  -5  13       99.48      130.73     14.15 o 
   0  -5  13        9.85        9.70     10.23 o 
   1  -5  13       58.60       66.34     11.30 o 
   2  -5  13        3.54       12.70      8.05 o 
   3  -5  13       10.59        6.88      7.55 o 
   4  -5  13       21.91       29.52      9.56 o 
   5  -5  13       29.37       20.46     13.55 o 
   6  -5  13        0.80       14.58     12.28 o 
  -6  -4  13       24.14       39.39     13.30 o 
  -5  -4  13        0.00       -7.16      8.70 o 
  -4  -4  13       16.82       17.84      7.41 o 
  -3  -4  13        0.11       -1.96      6.60 o 
  -2  -4  13      172.92      172.13     14.41 o 
  -1  -4  13        3.56        8.05      8.48 o 
   0  -4  13       81.15       72.53     11.12 o 
   1  -4  13       24.10        8.98      7.17 o 
   2  -4  13        0.06        0.94      6.96 o 
   3  -4  13      157.89      160.46     14.88 o 
   4  -4  13       22.56       28.90      9.04 o 
   5  -4  13       26.83       23.27     12.79 o 
   6  -4  13       43.92       44.25     15.09 o 
   7  -4  13       74.75       84.40     19.44 o 
  -8  -3  13        2.30        8.44     11.76 o 
  -7  -3  13       14.91       15.09     11.51 o 
  -6  -3  13       47.08       41.18     14.07 o 
  -5  -3  13       57.91       69.05     14.83 o 
  -4  -3  13       24.41       11.25      9.97 o 
  -3  -3  13       61.31       61.68     11.38 o 
  -2  -3  13        4.70        0.76      6.19 o 
  -1  -3  13       23.65       31.43      9.12 o 
   0  -3  13       29.23       23.81      8.77 o 
   1  -3  13        3.73        1.43      6.76 o 
   2  -3  13       32.93       22.51      7.75 o 
   3  -3  13       10.72        3.88      7.46 o 
   4  -3  13        2.43        8.95     11.76 o 
   5  -3  13       54.22       41.43     14.32 o 
   6  -3  13        0.14       14.07     13.30 o 
   7  -3  13        1.03        6.91     11.25 o 
  -8  -2  13        0.13       -3.58      8.95 o 
  -7  -2  13       19.28       30.43     12.79 o 
  -6  -2  13        0.03        9.72     11.00 o 
  -5  -2  13       24.65       33.25     11.51 o 
  -4  -2  13       66.46       46.04     13.55 o 
  -3  -2  13       50.91       33.50     12.02 o 
  -2  -2  13       39.49       57.03     14.07 o 
  -1  -2  13      190.52      240.88     15.73 o 
   0  -2  13        6.11       11.72     17.39 o 
   1  -2  13      183.18      195.55     14.89 o 
   2  -2  13       33.15       23.47      8.54 o 
   3  -2  13      101.21       87.59     11.19 o 
   4  -2  13        6.78        4.86     10.23 o 
   5  -2  13       26.38        9.21     11.00 o 
   6  -2  13       85.96       92.33     18.16 o 
   7  -2  13        0.04        4.35     11.76 o 
   8  -2  13        5.98       17.39     14.07 o 
  -8  -1  13       15.22        1.28     15.09 o 
  -7  -1  13        3.19       -2.30     10.49 o 
  -6  -1  13       11.36       11.25     11.25 o 
  -5  -1  13       32.75       32.74     12.02 o 
  -4  -1  13       84.54       85.42     16.11 o 
  -3  -1  13        0.45        2.05      9.72 o 
  -2  -1  13       52.73       28.64     11.00 o 
  -1  -1  13        8.75        0.26      9.21 o 
   0  -1  13       14.58       22.51     11.00 o 
   1  -1  13      146.52      113.01     11.72 o 
   2  -1  13       90.40      113.34     11.65 o 
   3  -1  13       66.20       62.40     15.86 o 
   4  -1  13      165.83      156.01     21.48 o 
   5  -1  13      181.38      191.82     23.79 o 
   6  -1  13        7.35       12.02     13.04 o 
   7  -1  13       22.29       30.43     12.53 o 
   8  -1  13       49.59       65.98     17.39 o 
  -8   0  13        0.02       -1.28     11.51 o 
  -7   0  13        0.53       -2.56     10.23 o 
  -6   0  13        5.01        7.16     10.74 o 
  -5   0  13       21.76       41.69     14.07 o 
  -4   0  13       59.11       65.22     15.09 o 
  -3   0  13       87.97       63.94     14.83 o 
  -2   0  13      295.69      283.37     25.32 o 
  -1   0  13        0.33       23.27     11.25 o 
   0   0  13       15.22       43.22     12.79 o 
   1   0  13       67.79       50.13     14.58 o 
   2   0  13       17.56       45.27     13.81 o 
   3   0  13        5.06        7.16     11.00 o 
   4   0  13       48.37       50.38     14.07 o 
   5   0  13        7.42        1.02     11.51 o 
   6   0  13       19.34       28.64     12.02 o 
   7   0  13        0.05        4.35     11.76 o 
   8   0  13        8.39       13.04     10.74 o 
  -8   1  13        5.07       -3.84     11.00 o 
  -7   1  13       12.32        3.07     10.74 o 
  -6   1  13        4.29        0.26      8.95 o 
  -5   1  13        0.72       -1.02      8.95 o 
  -4   1  13      185.74      127.11     19.18 o 
  -3   1  13       36.53       21.99     12.53 o 
  -2   1  13      148.64      151.41     20.46 o 
  -1   1  13      511.59      559.59     35.04 o 
   0   1  13        2.54       11.25     10.74 o 
   1   1  13      122.38      169.31     20.72 o 
   2   1  13      277.83      187.72     21.99 o 
   3   1  13      101.94      116.11     17.65 o 
   4   1  13        0.04        6.14     11.76 o 
   5   1  13       46.61       36.06     13.81 o 
   6   1  13        1.24        4.35     10.23 o 
   7   1  13        0.02       10.74     11.00 o 
   8   1  13        0.03        0.51     10.49 o 
   9   1  13       11.39       18.93     12.53 o 
  -8   2  13       26.53       18.57      8.58 o 
  -7   2  13        7.95        4.35     11.00 o 
  -6   2  13       42.83       31.97     13.55 o 
  -5   2  13       53.31       46.80     13.30 o 
  -4   2  13       30.75       30.18     13.04 o 
  -3   2  13      472.70      491.81     32.99 o 
  -2   2  13       61.21       70.33     14.58 o 
  -1   2  13      397.77      365.22     28.90 o 
   0   2  13       52.87       51.66     15.35 o 
   1   2  13      454.89      441.43     31.97 o 
   2   2  13        0.01        3.58      9.72 o 
   3   2  13       55.20       93.35     16.62 o 
   4   2  13      122.29      136.32     19.95 o 
   5   2  13       15.02       12.53     12.02 o 
   6   2  13       14.17       15.35     11.00 o 
   7   2  13        8.81       15.60     12.79 o 
   8   2  13       12.16       11.25     10.74 o 
   9   2  13        4.47       16.88     12.02 o 
  -7   3  13        8.87       16.11     15.35 o 
  -6   3  13        6.95        3.84     10.74 o 
  -5   3  13      113.89      152.43     20.72 o 
  -4   3  13       61.87       41.18     13.81 o 
  -3   3  13        4.56        4.60     10.74 o 
  -2   3  13        2.91       -7.34      6.32 o 
  -1   3  13      214.61      247.82     24.55 o 
   0   3  13       98.56      115.34     18.16 o 
   1   3  13        7.27       14.07     11.25 o 
   2   3  13        0.64       -7.67      7.42 o 
   3   3  13      117.57       81.84     15.86 o 
   4   3  13        0.07        7.93     11.51 o 
   5   3  13        9.65        8.18     11.51 o 
   6   3  13        0.86       13.30     11.25 o 
   7   3  13       48.20       72.12     16.62 o 
   8   3  13        0.04        5.63     11.51 o 
   9   3  13       39.03       59.08     16.11 o 
  -7   4  13        9.63        8.14      8.05 o 
  -6   4  13       18.53       11.00     11.25 o 
  -5   4  13       57.35       30.69     12.28 o 
  -4   4  13       26.45        3.32      9.46 o 
  -3   4  13        9.46        6.27      7.23 o 
  -2   4  13      146.44      153.37     13.55 o 
  -1   4  13      579.84      551.68     23.30 o 
   0   4  13        0.22        5.17      6.77 o 
   1   4  13      337.28      329.41     27.62 o 
   2   4  13       29.09       14.07     12.28 o 
   3   4  13       23.87       53.45     14.07 o 
   4   4  13      152.37      140.15     19.69 o 
   5   4  13       71.63       71.10     15.09 o 
   6   4  13       79.49       66.50     14.83 o 
   7   4  13       74.79       55.75     14.83 o 
   8   4  13        4.86        7.16     10.23 o 
  -5   5  13       38.48       64.45     17.14 o 
  -4   5  13       29.63       48.34     14.83 o 
  -3   5  13       20.39       17.17      8.16 o 
  -2   5  13      178.21      195.96     36.32 o 
  -1   5  13        5.93       12.12      7.59 o 
   0   5  13       20.07       30.03      8.42 o 
   1   5  13       33.05       36.43      8.65 o 
   2   5  13       97.40      148.93     13.32 o 
   3   5  13        5.99        1.33      6.45 o 
   4   5  13       12.02        9.72     10.74 o 
   5   5  13      216.81      288.49     26.60 o 
   6   5  13       39.49       68.03     15.09 o 
   7   5  13        1.10        4.35     11.51 o 
  -6   6  13        4.34       13.39      8.59 o 
  -5   6  13       21.89       20.97     12.02 o 
  -4   6  13        4.47       11.04      8.63 o 
  -3   6  13        4.08       -1.53      6.44 o 
  -2   6  13       56.92       58.82     14.83 o 
  -1   6  13      294.61      355.95     21.10 o 
   0   6  13        1.11        0.64      9.59 o 
   1   6  13       38.39       34.45      9.21 o 
   2   6  13       19.25       10.23      7.60 o 
   3   6  13        0.04        6.50      6.96 o 
   4   6  13       50.70       52.73     10.37 o 
   5   6  13        3.55       -3.32     11.00 o 
  -5   7  13        2.92       11.34     17.14 o 
  -4   7  13        0.01        0.57      8.59 o 
  -3   7  13       55.16       44.11     10.58 o 
  -2   7  13      393.00      352.44     21.10 o 
  -1   7  13       28.33       14.92      8.22 o 
   0   7  13        7.24        4.29      7.54 o 
   1   7  13      218.99      262.22     17.70 o 
   2   7  13       65.69       53.75     10.40 o 
   3   7  13        6.19       -5.40      7.10 o 
   4   7  13        1.02       -4.20      7.87 o 
   5   7  13       75.55       73.40     16.62 o 
   6   7  13       16.28        8.95     12.53 o 
  -4   8  13       20.33       21.46      7.22 o 
  -3   8  13       86.23      113.31     14.46 o 
  -2   8  13       32.12       31.59      9.09 o 
  -1   8  13        4.97        3.25      8.59 o 
   0   8  13        1.63       -0.21      7.77 o 
   1   8  13       22.86       25.62      8.37 o 
   2   8  13      242.02      299.88     30.18 o 
   3   8  13      152.18      181.58     23.27 o 
   4   8  13        4.43        6.39     12.02 o 
   5   8  13       22.84       53.96     16.62 o 
   6   8  13        0.42        3.32     12.53 o 
  -2   9  13       48.74       75.18     14.07 o 
  -1   9  13        6.76        5.36      8.86 o 
   0   9  13       40.76       59.73     11.38 o 
   1   9  13        0.27        0.77      8.70 o 
   2   9  13        0.08        5.88      9.46 o 
   3   9  13       37.92       31.97     13.30 o 
   4   9  13       50.44       44.76     16.11 o 
   5   9  13       21.94       28.13     13.55 o 
  -3  -7  14        5.91        8.95     11.51 o 
  -2  -7  14       13.33       -5.88     14.83 o 
  -1  -7  14        2.17       -0.66      8.17 o 
   0  -7  14        0.12       -3.92      7.10 o 
   1  -7  14        2.54        1.07      7.49 o 
   2  -7  14        0.33        7.72      8.18 o 
  -5  -6  14        2.02       14.07     12.28 o 
  -4  -6  14        3.99       -4.35      9.72 o 
  -3  -6  14        1.08       -1.79      7.96 o 
  -2  -6  14        1.84      -12.28      8.18 o 
  -1  -6  14       37.53       36.68     10.08 o 
   0  -6  14        0.92        4.68      7.43 o 
   1  -6  14        5.25        7.60      7.62 o 
   2  -6  14        3.60       11.31      8.29 o 
   3  -6  14       14.18       17.47     14.19 o 
  -4  -5  14       48.87       49.74     23.02 o 
  -3  -5  14        8.91        9.20      7.85 o 
  -2  -5  14       37.23       57.56     12.10 o 
  -1  -5  14       21.03       30.91     14.19 o 
   0  -5  14        2.42        0.57      7.93 o 
   1  -5  14       10.04        4.39      7.31 o 
   2  -5  14        0.38       -0.21      7.23 o 
   3  -5  14       25.72       23.62      9.14 o 
   4  -5  14       16.89       21.94      8.31 o 
   5  -5  14       19.17       15.09     12.02 o 
  -6  -4  14        0.64       -1.02     10.23 o 
  -5  -4  14        2.26        2.30     11.00 o 
  -4  -4  14        0.37        7.93     10.23 o 
  -3  -4  14        9.80       11.78      7.49 o 
  -2  -4  14        0.02       -0.75      7.98 o 
  -1  -4  14      111.43      103.04     12.82 o 
   0  -4  14      112.55      119.68     13.09 o 
   1  -4  14        0.17       -4.46      7.37 o 
   2  -4  14        1.76        2.83      6.94 o 
   3  -4  14        0.66        2.82      8.18 o 
   4  -4  14        1.61        3.84     11.00 o 
   5  -4  14        0.39      -11.00      9.46 o 
   6  -4  14       44.21       54.22     17.14 o 
  -7  -3  14        3.23        5.37     11.76 o 
  -6  -3  14       43.70       50.38     15.09 o 
  -5  -3  14        0.67        0.00      8.70 o 
  -4  -3  14       58.26       55.24     14.83 o 
  -3  -3  14        7.59        4.09      9.72 o 
  -2  -3  14        0.33        5.88     10.23 o 
  -1  -3  14       31.06       25.83      9.04 o 
   0  -3  14       35.24       33.11      8.74 o 
   1  -3  14        0.20        5.70      7.41 o 
   2  -3  14       47.42       24.55      8.22 o 
   3  -3  14       35.61       26.21      8.50 o 
   4  -3  14       13.03       12.02     11.00 o 
   5  -3  14       16.35        8.95     11.51 o 
   6  -3  14        1.77        0.26      9.97 o 
  -7  -2  14        6.72       14.58     11.00 o 
  -6  -2  14       21.36       33.50     13.04 o 
  -5  -2  14       11.28        3.07      9.21 o 
  -4  -2  14        5.21       17.65     11.25 o 
  -3  -2  14      101.24      118.16     18.93 o 
  -2  -2  14       43.72       23.79     12.53 o 
  -1  -2  14        2.18       11.00     10.49 o 
   0  -2  14      182.90      173.91     22.25 o 
   1  -2  14        0.31       -1.10      6.60 o 
   2  -2  14        2.69       -3.08      6.55 o 
   3  -2  14        6.50       11.76     10.74 o 
   4  -2  14       13.03       -1.02      9.46 o 
   5  -2  14        6.39        5.63     12.28 o 
   6  -2  14        0.12        2.56     11.51 o 
   7  -2  14        1.84        5.63     13.04 o 
  -7  -1  14        0.07       -5.63      9.72 o 
  -6  -1  14       79.62       54.48     14.58 o 
  -5  -1  14        9.26        8.18      9.72 o 
  -4  -1  14        8.15        1.02      8.95 o 
  -3  -1  14       31.16       38.62     13.04 o 
  -2  -1  14        6.75       26.09     10.74 o 
  -1  -1  14      324.89      326.60     29.41 o 
   0  -1  14       80.01      103.84     17.90 o 
   1  -1  14       93.99      107.16     18.16 o 
   2  -1  14       28.70       21.23     11.76 o 
   3  -1  14       42.26       53.45     15.86 o 
   4  -1  14       18.19        8.18     12.02 o 
   5  -1  14       22.92       27.62     12.79 o 
   6  -1  14        0.75        3.58     10.49 o 
   7  -1  14        1.75        0.51     12.79 o 
  -7   0  14       14.68       11.25     12.02 o 
  -6   0  14        1.15       -2.56      8.70 o 
  -5   0  14      142.72      185.42     23.79 o 
  -4   0  14       56.08       48.59     14.32 o 
  -3   0  14        0.68       -4.09      8.95 o 
  -2   0  14        0.14        0.77      8.70 o 
  -1   0  14        0.01       -1.02      8.95 o 
   0   0  14       78.90       53.45     14.58 o 
   1   0  14        8.60        4.09     10.74 o 
   2   0  14        2.74        3.58     10.23 o 
   3   0  14       20.45       10.49     11.00 o 
   4   0  14        7.11       -1.28      9.97 o 
   5   0  14        1.32        5.88     11.76 o 
   6   0  14       59.33       63.94     17.90 o 
   7   0  14        6.63        9.72     11.51 o 
  -7   1  14        5.30       18.93     12.28 o 
  -6   1  14       15.53        4.60     11.25 o 
  -5   1  14        8.76        3.32      9.21 o 
  -4   1  14        0.31        5.88      9.72 o 
  -3   1  14       20.05        4.35     10.74 o 
  -2   1  14       10.38       32.22     12.28 o 
  -1   1  14      179.69      153.71     20.72 o 
   0   1  14      119.49      123.53     18.93 o 
   1   1  14       76.34       31.71     12.53 o 
   2   1  14      171.15      229.92     25.32 o 
   3   1  14        7.09       -1.28     11.25 o 
   4   1  14       14.92       -1.28     11.51 o 
   5   1  14      109.21      131.20     21.48 o 
   6   1  14       72.53       69.82     17.39 o 
   7   1  14        9.70        7.42     13.30 o 
   8   1  14        0.01       19.95     12.02 o 
  -7   2  14        0.56       -4.35      9.72 o 
  -6   2  14        4.85       14.58     11.51 o 
  -5   2  14       23.75       27.88     13.55 o 
  -4   2  14        0.17       -0.26      9.97 o 
  -3   2  14        7.42        6.91      9.46 o 
  -2   2  14        3.07        7.67     11.25 o 
  -1   2  14        0.01        5.37     10.23 o 
   0   2  14      355.05      415.85     32.99 o 
   1   2  14      135.08      173.91     23.02 o 
   2   2  14       34.41       51.15     14.58 o 
   3   2  14       25.99        9.97     10.23 o 
   4   2  14       81.93      130.69     19.69 o 
   5   2  14       38.04       24.55     11.76 o 
   6   2  14        6.67       19.69     13.30 o 
   7   2  14        6.43       17.14     11.76 o 
   8   2  14       20.23       26.09     13.30 o 
  -6   3  14        4.07        1.28     12.02 o 
  -5   3  14       16.46       -7.16     10.49 o 
  -4   3  14        1.51       -3.58     10.49 o 
  -3   3  14        4.26       10.74      9.97 o 
  -2   3  14        3.50       14.58     10.49 o 
  -1   3  14       11.97       10.74     11.76 o 
   0   3  14       12.17       17.39     12.53 o 
   1   3  14       25.91       16.62     12.79 o 
   2   3  14        3.61       -0.51     11.51 o 
   3   3  14       10.96       11.25      9.97 o 
   4   3  14        5.15       10.23     11.00 o 
   5   3  14        5.80        8.44      9.97 o 
   6   3  14       21.28       17.90     13.81 o 
   7   3  14       80.96      113.81     20.72 o 
   8   3  14        2.53       12.79     12.53 o 
  -6   4  14        0.03       -3.32     10.49 o 
  -5   4  14        3.21       -4.09     11.51 o 
  -4   4  14       25.78       19.95     13.30 o 
  -3   4  14       28.11       15.60      8.66 o 
  -2   4  14        2.67       -9.46     10.23 o 
  -1   4  14        4.19        5.63     12.53 o 
   0   4  14      584.01      470.59     35.04 o 
   1   4  14       38.59       50.64     14.83 o 
   2   4  14       12.37       12.02     10.74 o 
   3   4  14        0.09        3.32     11.25 o 
   4   4  14       18.75       24.81     11.51 o 
   5   4  14        6.72        4.86     10.74 o 
   6   4  14       33.22       48.59     15.60 o 
   7   4  14       27.77       23.27     13.30 o 
  -5   5  14        0.46        3.58     12.53 o 
  -4   5  14       22.46       28.90     13.04 o 
  -3   5  14       26.46       43.70      9.94 o 
  -2   5  14       10.26       20.18      8.27 o 
  -1   5  14       47.65       41.19      9.46 o 
   0   5  14      153.51      198.21     23.79 o 
   1   5  14       71.70      103.32     17.90 o 
   2   5  14        1.15       12.53     11.51 o 
   3   5  14       16.98        3.58      9.72 o 
   4   5  14        4.41        6.14     12.28 o 
   5   5  14       50.17       63.68     15.60 o 
   6   5  14       62.68       64.71     16.11 o 
   7   5  14       56.18       74.42     16.11 o 
  -4   6  14        3.27       -1.89      7.42 o 
  -3   6  14       16.31       14.97      7.86 o 
  -2   6  14       57.02       67.69     11.82 o 
  -1   6  14       93.48       86.20     17.26 o 
   0   6  14      205.39      246.24     17.73 o 
   1   6  14        8.58       12.31      8.01 o 
   2   6  14        4.87       13.81     11.25 o 
   3   6  14       95.04      125.83     19.18 o 
   4   6  14        1.41       -3.32     11.76 o 
   5   6  14        3.85        3.07     10.74 o 
  -3   7  14        7.34        6.39      7.72 o 
  -2   7  14      164.98      151.17     15.47 o 
  -1   7  14       97.35       87.79     12.20 o 
   0   7  14      145.43      144.87     14.93 o 
   1   7  14       22.64       23.51      8.42 o 
   2   7  14       42.12       45.41     10.45 o 
   3   7  14       54.08       46.87      9.76 o 
   4   7  14       32.62       25.32     12.53 o 
  -2   8  14       18.13       30.76      9.48 o 
  -1   8  14        0.05       -5.16      7.16 o 
   0   8  14       23.84       22.79      9.15 o 
   1   8  14       30.20       63.66     24.17 o 
   2   8  14       39.00       31.81     10.41 o 
   3   8  14        4.33        7.42     12.28 o 
   4   8  14       49.84       75.96     17.14 o 
  -2  -6  15        1.93        1.72      8.97 o 
  -1  -6  15       12.67       26.27     10.02 o 
   0  -6  15        5.67        9.20     20.46 o 
   1  -6  15        6.44        6.65      8.32 o 
  -4  -5  15       16.06       20.97     13.04 o 
  -3  -5  15        6.51        6.91     11.00 o 
  -2  -5  15        1.73       -2.66     15.22 o 
  -1  -5  15        0.04       -1.58      7.32 o 
   0  -5  15        0.45       -0.72      7.46 o 
   1  -5  15        8.88        2.87      8.82 o 
   2  -5  15       15.53       17.50      8.86 o 
   3  -5  15       45.27       45.97     10.93 o 
  -5  -4  15       44.41       51.15     14.58 o 
  -4  -4  15        3.03       -3.07      9.72 o 
  -3  -4  15        1.67       11.25     10.49 o 
  -2  -4  15        0.06       -5.37      8.95 o 
  -1  -4  15        1.36       -7.90      9.08 o 
   0  -4  15       21.47       19.08      9.18 o 
   1  -4  15        1.42        1.12      7.75 o 
   2  -4  15       12.13       16.47      9.97 o 
   3  -4  15       14.55       15.80      8.13 o 
   4  -4  15       14.50       17.65     13.55 o 
  -5  -3  15        3.87       14.32     12.53 o 
  -4  -3  15       67.60       78.77     17.65 o 
  -3  -3  15        3.67        5.88     11.00 o 
  -2  -3  15      138.80      147.06     21.74 o 
  -1  -3  15       39.76       16.88     11.51 o 
   0  -3  15        4.67        2.05      8.95 o 
   1  -3  15       85.43      101.31     12.47 o 
   2  -3  15       77.35       71.11     11.46 o 
   3  -3  15       11.40       14.26      8.13 o 
   4  -3  15        4.63       21.23     12.28 o 
   5  -3  15       24.68       39.13     14.58 o 
  -6  -2  15        0.00       14.07     11.76 o 
  -5  -2  15        3.27        8.44     10.74 o 
  -4  -2  15       10.85       50.38     15.35 o 
  -3  -2  15        2.85        0.51     10.23 o 
  -2  -2  15        5.31        4.35      9.72 o 
  -1  -2  15        0.03        8.44     11.51 o 
   0  -2  15       28.53       13.55     11.25 o 
   1  -2  15        6.59        2.56     10.74 o 
   2  -2  15       41.18       32.22     13.30 o 
   3  -2  15        0.67       11.76     10.74 o 
   4  -2  15       29.85       38.36     13.55 o 
   5  -2  15        3.84       12.28     11.76 o 
  -6  -1  15        5.45       12.02     12.28 o 
  -5  -1  15        0.35       -8.18      9.21 o 
  -4  -1  15       40.13       14.83     12.02 o 
  -3  -1  15        0.07       -4.09      8.70 o 
  -2  -1  15        2.06        8.44      9.97 o 
  -1  -1  15        8.52        7.67     10.49 o 
   0  -1  15       80.46       87.98     17.39 o 
   1  -1  15        0.28        2.81      9.21 o 
   2  -1  15        0.00        3.32     10.49 o 
   3  -1  15       10.34       24.81     12.28 o 
   4  -1  15        0.53       -6.65     11.51 o 
   5  -1  15        2.75       22.51     12.28 o 
   6  -1  15        4.09        0.51     10.74 o 
  -6   0  15        0.01       -8.18      9.72 o 
  -5   0  15        9.13        9.21     12.02 o 
  -4   0  15       11.97       12.79     10.49 o 
  -3   0  15       60.95      100.26     18.67 o 
  -2   0  15        0.00        2.05      9.72 o 
  -1   0  15       91.49       63.68     16.37 o 
   0   0  15       16.18       30.18     13.81 o 
   1   0  15       93.65      114.32     20.20 o 
   2   0  15        2.52       -1.02      9.46 o 
   3   0  15       13.13       32.74     13.04 o 
   4   0  15       62.46       78.77     17.39 o 
   5   0  15        6.61       26.09     14.83 o 
   6   0  15        7.07        4.86     12.79 o 
  -6   1  15        0.09       -8.70      8.44 o 
  -5   1  15        7.74       -3.58     10.23 o 
  -4   1  15        0.48        6.14     11.25 o 
  -3   1  15        0.16       -6.39      9.21 o 
  -2   1  15        3.82       -5.63      8.70 o 
  -1   1  15        1.19        7.16     11.51 o 
   0   1  15        2.12       12.28     12.53 o 
   1   1  15       13.34        3.84     11.51 o 
   2   1  15        0.28        3.58      9.46 o 
   3   1  15       13.68        8.18     10.49 o 
   4   1  15        1.11       -2.56      8.95 o 
   5   1  15        0.12       -1.02     12.28 o 
   6   1  15        0.86        6.65     13.04 o 
  -5   2  15       13.85       19.95     12.79 o 
  -4   2  15        3.83       -0.26     10.74 o 
  -3   2  15        8.02        1.53      9.21 o 
  -2   2  15        0.25       -5.37      9.46 o 
  -1   2  15       18.54        6.65     10.49 o 
   0   2  15        0.28        6.14      9.72 o 
   1   2  15       14.71       20.97     11.76 o 
   2   2  15        4.66        7.67     12.53 o 
   3   2  15        0.87        8.44     10.49 o 
   4   2  15        3.98       -5.88      9.46 o 
   5   2  15        8.86        3.07     11.00 o 
   6   2  15        0.13        4.09     13.55 o 
  -5   3  15       19.69       15.09     11.51 o 
  -4   3  15        9.22      -10.23      8.44 o 
  -3   3  15        1.12       -8.18      8.95 o 
  -2   3  15        7.32        6.14     10.74 o 
  -1   3  15       41.19       60.36     15.86 o 
   0   3  15       19.59       37.08     14.58 o 
   1   3  15       47.15       50.13     15.60 o 
   2   3  15        0.41        0.77      9.72 o 
   3   3  15        2.48       -6.91      9.21 o 
   4   3  15       10.98       27.62     12.28 o 
   5   3  15        2.74        7.93     12.02 o 
   6   3  15        3.04        5.12      9.72 o 
  -5   4  15        1.37       -2.30     10.74 o 
  -4   4  15        6.09       17.65     12.28 o 
  -3   4  15        2.29       -0.26     12.53 o 
  -2   4  15        1.50        4.86     11.00 o 
  -1   4  15        8.34       14.32     11.51 o 
   0   4  15        8.16        6.65     11.00 o 
   1   4  15      124.75      116.88     20.46 o 
   2   4  15        2.12        5.88      9.97 o 
   3   4  15        0.81        6.39      9.97 o 
   4   4  15        1.03        0.00      9.72 o 
   5   4  15       42.06       55.75     15.86 o 
   6   4  15       37.37       59.59     15.60 o 
  -4   5  15       10.09        4.86     13.55 o 
  -3   5  15       16.25       -5.63      9.97 o 
  -2   5  15        0.44        4.60     12.79 o 
  -1   5  15       26.85       46.80     14.83 o 
   0   5  15       16.82        7.67     11.76 o 
   1   5  15        6.41        8.70     11.76 o 
   2   5  15        6.67       16.11     12.79 o 
   3   5  15       13.06        0.00     10.49 o 
   4   5  15        0.00       -0.26     11.76 o 
   5   5  15        1.81        5.12     12.79 o 
   6   5  15        3.24       15.60     12.02 o 
  -3   6  15        3.47       -1.37      7.86 o 
  -2   6  15        0.75       -1.28     10.74 o 
  -1   6  15        1.79        9.46     12.28 o 
   0   6  15        3.07      -12.79     11.25 o 
   1   6  15        4.03       -4.09     10.49 o 
   2   6  15        3.23        0.51      9.72 o 
   3   6  15        0.32       -1.53     10.74 o 
   4   6  15        5.44       16.11     12.02 o 
   5   6  15       10.33       11.00     12.79 o 
  -1   7  15       30.51       40.22     10.30 o 
   0   7  15       39.27       42.10     10.08 o 
   1   7  15        8.54        5.88     12.79 o 
   2   7  15        0.89        3.07     13.81 o 
   3   7  15       11.89       16.37     14.07 o 
   4   7  15        0.11       11.00     11.76 o 
  -2  -4  16        0.98       20.97     13.04 o 
  -1  -4  16       11.95        5.88     12.02 o 
   0  -4  16       41.94       66.50     17.65 o 
   1  -4  16        4.57       21.99     11.76 o 
  -3  -3  16        0.59       11.25     11.76 o 
  -2  -3  16       28.13       34.78     14.32 o 
  -1  -3  16       12.34       11.51     11.76 o 
   0  -3  16       45.64       46.55     15.35 o 
   1  -3  16        0.49       -1.02     10.74 o 
   2  -3  16       44.95       73.91     18.41 o 
   3  -3  16       17.46       24.04     13.81 o 
  -4  -2  16        5.19        8.44     11.00 o 
  -3  -2  16       46.86       24.04     13.81 o 
  -2  -2  16       39.42       72.89     16.88 o 
  -1  -2  16        1.24       -5.88      9.46 o 
   0  -2  16       77.28       54.22     16.11 o 
   1  -2  16       35.83       20.46     13.30 o 
   2  -2  16       43.31       34.02     14.58 o 
   3  -2  16        9.01       14.07     12.53 o 
   4  -2  16        9.98        6.91     11.25 o 
  -4  -1  16        7.94       34.27     13.30 o 
  -3  -1  16        6.73       -9.97      9.97 o 
  -2  -1  16        3.59       16.62     12.28 o 
  -1  -1  16       57.13       40.41     15.09 o 
   0  -1  16        0.14        2.05     11.76 o 
   1  -1  16       21.36       30.95     13.55 o 
   2  -1  16        0.85       -3.32     10.49 o 
   3  -1  16       21.76       28.13     13.30 o 
   4  -1  16        7.37        3.32     11.51 o 
  -4   0  16       12.93        2.81     10.49 o 
  -3   0  16       15.07        3.07     10.23 o 
  -2   0  16        1.83        5.88     10.74 o 
  -1   0  16       13.80       16.11     11.25 o 
   0   0  16       62.23       66.75     16.11 o 
   1   0  16        7.54       16.11     13.55 o 
   2   0  16        4.72        9.72     11.51 o 
   3   0  16        6.59       20.72     13.55 o 
   4   0  16       36.01       74.42     18.16 o 
   5   0  16        1.41       11.00     15.09 o 
  -4   1  16        2.12        5.63     11.25 o 
  -3   1  16        0.15       -2.81     11.00 o 
  -2   1  16      103.30      134.53     21.99 o 
  -1   1  16       44.47       46.55     15.09 o 
   0   1  16       16.56        0.26     10.49 o 
   1   1  16       29.22       31.97     15.35 o 
   2   1  16       37.40       36.32     14.07 o 
   3   1  16       31.48       43.73     15.09 o 
   4   1  16        0.60        4.86     13.30 o 
   5   1  16        0.05        9.97     11.00 o 
  -4   2  16       12.66       28.64     15.09 o 
  -3   2  16       30.73       52.17     16.37 o 
  -2   2  16        1.52       -0.51     12.02 o 
  -1   2  16        6.22        5.63     11.51 o 
   0   2  16        8.72       10.23     10.74 o 
   1   2  16        0.19        2.56     13.30 o 
   2   2  16       90.58       89.00     19.95 o 
   3   2  16        2.56       -8.18     11.51 o 
   4   2  16        0.10        5.12     13.81 o 
   5   2  16        8.00        9.97     12.02 o 
  -4   3  16        0.80        0.51      9.72 o 
  -3   3  16        1.43      -12.53     11.51 o 
  -2   3  16       42.53       37.60     15.35 o 
  -1   3  16        4.94        2.56     10.49 o 
   0   3  16       13.93       39.64     15.60 o 
   1   3  16        0.75       -0.77      8.95 o 
   2   3  16        4.88       -2.56     12.02 o 
   3   3  16       44.14       47.31     16.37 o 
   4   3  16        2.03       -3.07      9.46 o 
   5   3  16        0.13       -4.35     12.79 o 
  -3   4  16        2.29       -1.02     13.55 o 
  -2   4  16        7.48       -0.51     10.49 o 
  -1   4  16       49.90       42.97     16.62 o 
   0   4  16       11.18        1.53     10.49 o 
   1   4  16       13.15       11.00     12.79 o 
   2   4  16       37.23       42.20     15.86 o 
   3   4  16        0.13        5.63     14.07 o 
   4   4  16        2.52        0.77     11.76 o 
  -2   5  16       22.85       11.76     15.09 o 
  -1   5  16       51.29       57.54     16.11 o 
   0   5  16        0.27        0.26     12.02 o 
   1   5  16       42.04       46.04     17.39 o 
   2   5  16        4.69       13.81     13.81 o 
   3   5  16        6.66      -11.76     12.28 o 
   4   5  16        0.06        0.51     11.76 o 
   0   6  16        0.54       -0.77     11.76 o 
   1   6  16        1.41        1.28     13.81 o 
   2   6  16        1.90       -5.63     12.53 o 
  -1  -1  17       11.98       23.79     13.04 o 
   0  -1  17        8.93       12.79     13.04 o 
   1  -1  17        9.44       21.48     12.79 o 
  -2   0  17        6.15        1.02     10.49 o 
  -1   0  17       71.32      125.32     21.99 o 
   0   0  17        5.20       20.46     13.04 o 
   1   0  17      118.47      168.80     26.09 o 
   2   0  17        1.24        6.91     13.81 o 
  -2   1  17        0.04        9.72     12.53 o 
  -1   1  17        7.06        5.12     11.51 o 
   0   1  17       12.12       19.69     13.81 o 
   1   1  17       37.47       38.36     14.83 o 
   2   1  17       11.07        3.07     11.51 o 
  -1   2  17        1.89        5.63     11.51 o 
   0   2  17        0.32      -10.23     11.76 o 
   1   2  17        5.35        3.58     12.02 o 
   2   2  17        5.94       27.11     14.32 o 
   0   3  17        1.51      -11.00     12.53 o 
   1   3  17        0.59       -2.56     12.02 o 
   2   3  17       59.37       91.30     21.23 o 
                                                 
